# Supplementary material for: 3-Methyl-1-benzofuran-2-carbohydrazide
Source: Acta Crystallogr Sect E Struct Rep Online. 2012 Mar 31;68(Pt 4):o1255–6. doi: 10.1107/S1600536812013190 (PMC3344183; doi:10.1107/S1600536812013190)
Supplement: Supplementary file 2 [file e-68-o1255-Isup2.hkl]

# 
# h,k,l, Fc-squared, Fo-squared, sigma(Fo-squared) and status flag 
# 
data_I
_shelx_title ' H25_0m in P2(1)/c' 
_shelx_refln_list_code          4 
_shelx_F_calc_maximum      644.43 
_exptl_crystal_F_000      1200.00 
_reflns_d_resolution_high  0.8208 
 
loop_ 
 _symmetry_equiv_pos_as_xyz 
 'x, y, z' 
 '-x, y+1/2, -z+1/2' 
 '-x, -y, -z' 
 'x, -y-1/2, z-1/2' 
 
_cell_length_a    10.9391 
_cell_length_b    18.1257 
_cell_length_c    14.1818 
_cell_angle_alpha  90.000 
_cell_angle_beta   94.157 
_cell_angle_gamma  90.000 
 
_shelx_F_squared_multiplier     1.000 
 
loop_ 
 _refln_index_h 
 _refln_index_k 
 _refln_index_l 
 _refln_F_squared_calc 
 _refln_F_squared_meas 
 _refln_F_squared_sigma 
 _refln_observed_status 
   2   0   0     1549.87     1351.04     29.69 o 
   3   0   0    48159.04    47708.72    855.16 o 
   4   0   0     8181.38     8504.55    163.02 o 
   5   0   0     1417.99     1349.40     37.60 o 
   6   0   0      801.92      868.03     30.92 o 
   7   0   0      171.76      149.82     16.81 o 
   8   0   0        1.39        8.22     13.26 o 
   9   0   0       23.16       39.02     15.36 o 
  10   0   0       14.69        9.57      6.07 o 
  11   0   0        0.60       -0.06      5.39 o 
  12   0   0       45.71       47.70     10.15 o 
  13   0   0        9.41       11.22      4.75 o 
   2   1   0      505.67      463.22     14.07 o 
   3   1   0     7796.20     7929.14    105.84 o 
   4   1   0      191.32      211.77     10.94 o 
   5   1   0     1146.35     1226.64     24.98 o 
   6   1   0       53.23       55.69      7.62 o 
   7   1   0       86.10       85.45     10.14 o 
   8   1   0        5.80        6.41     12.85 o 
   9   1   0       11.32       10.32      2.13 o 
  10   1   0       23.28       23.12      4.40 o 
  11   1   0        8.01        3.46      4.04 o 
  12   1   0       19.98       16.76      3.89 o 
  13   1   0        0.17        2.63      6.24 o 
   0   2   0      514.61      522.89      7.52 o 
   1   2   0      833.86      808.10     18.93 o 
   2   2   0     6058.99     5882.28    161.19 o 
   3   2   0      426.75      382.64      9.82 o 
   4   2   0       57.35       42.46      5.45 o 
   5   2   0      688.03      720.15     17.92 o 
   6   2   0      507.55      521.08     15.29 o 
   7   2   0        8.57        2.54      6.63 o 
   8   2   0      167.92      159.01     11.41 o 
   9   2   0       98.67       90.46      3.46 o 
  10   2   0       51.08       55.75      3.76 o 
  11   2   0        2.06        7.91      5.06 o 
  12   2   0       32.63       36.02      6.05 o 
  13   2   0        8.67        4.74      6.72 o 
   1   3   0    14953.96    14041.77    155.21 o 
   2   3   0       67.25       65.00      1.67 o 
   3   3   0      883.98      861.08     16.43 o 
   4   3   0      210.19      186.77      6.80 o 
   5   3   0      125.78      143.82      7.18 o 
   6   3   0       61.02       56.49      7.45 o 
   7   3   0       36.28       42.07      2.73 o 
   8   3   0       33.42       26.54      4.85 o 
   9   3   0       16.37       18.71      2.33 o 
  10   3   0       14.93       14.02      3.50 o 
  11   3   0       34.97       25.52      4.55 o 
  12   3   0        0.18       -3.16      4.37 o 
  13   3   0        0.43       -1.75      9.11 o 
   0   4   0       79.79       61.10      4.16 o 
   1   4   0      765.61      662.90      8.27 o 
   2   4   0     3082.95     2867.27     32.64 o 
   3   4   0      559.89      539.31     15.27 o 
   4   4   0      541.87      593.64      8.96 o 
   5   4   0     1693.67     1800.68     23.19 o 
   6   4   0        0.00       -1.38      2.01 o 
   7   4   0       36.39       38.41      5.84 o 
   8   4   0       80.83       80.06      3.56 o 
   9   4   0      148.06      136.33     12.07 o 
  10   4   0       86.14       85.35     10.28 o 
  11   4   0       23.98       20.16      3.77 o 
  12   4   0       99.52       93.18     12.93 o 
  13   4   0        5.32        2.06      9.10 o 
   1   5   0     1694.13     1753.85     27.20 o 
   2   5   0     1530.60     1489.74     18.48 o 
   3   5   0      283.32      277.68      7.84 o 
   4   5   0     1378.70     1317.10     17.44 o 
   5   5   0      270.91      261.37     12.50 o 
   6   5   0      142.39      134.66      6.07 o 
   7   5   0        0.97       -1.66      1.71 o 
   8   5   0      107.09       97.65      6.96 o 
   9   5   0        9.02        5.93      3.34 o 
  10   5   0        1.53        1.08      3.38 o 
  11   5   0        1.80       -2.28      3.40 o 
  12   5   0        6.58        5.20      4.61 o 
   0   6   0      459.35      451.46      6.64 o 
   1   6   0       58.06       60.48      2.01 o 
   2   6   0     1254.08     1299.37     15.89 o 
   3   6   0     2492.45     2663.07     48.04 o 
   4   6   0      651.48      622.82     19.81 o 
   5   6   0       81.93       91.89      3.17 o 
   6   6   0       45.24       54.48      3.04 o 
   7   6   0       18.11       15.83      2.41 o 
   8   6   0      115.33      108.65      3.54 o 
   9   6   0       16.37       15.17      3.64 o 
  10   6   0       82.27       78.56      4.17 o 
  11   6   0       10.41        7.19      3.06 o 
  12   6   0       27.69       20.58      5.03 o 
   1   7   0     2133.24     2122.09     26.56 o 
   2   7   0      502.19      447.62      7.03 o 
   3   7   0      583.54      730.64     15.05 o 
   4   7   0      200.88      181.06      4.52 o 
   5   7   0      181.07      208.19     10.35 o 
   6   7   0      198.56      205.83      5.66 o 
   7   7   0       77.55       71.14      3.97 o 
   8   7   0      412.16      416.47     10.84 o 
   9   7   0        2.79        3.19      3.29 o 
  10   7   0       12.51        9.08      3.43 o 
  11   7   0       56.55       52.18      3.69 o 
  12   7   0        0.03        3.95      4.54 o 
   0   8   0     1163.93      967.79     40.09 o 
   1   8   0      106.23       74.40      5.13 o 
   2   8   0      258.02      250.94      8.01 o 
   3   8   0        0.91        1.31      1.05 o 
   4   8   0      447.60      406.03     11.34 o 
   5   8   0       61.76       64.35     10.25 o 
   6   8   0       51.15       64.39      6.23 o 
   7   8   0       57.18       53.92      3.50 o 
   8   8   0      213.55      222.96      5.81 o 
   9   8   0       20.64       12.95      3.45 o 
  10   8   0       14.44       11.03      3.81 o 
  11   8   0        5.20        4.89      2.85 o 
  12   8   0        1.01        2.65      4.66 o 
   1   9   0     1920.18     2154.47     25.66 o 
   2   9   0      184.32      212.49      4.62 o 
   3   9   0      727.33      816.95     13.17 o 
   4   9   0        0.25       -0.14      2.18 o 
   5   9   0        4.30        6.54      1.56 o 
   6   9   0       88.20       89.36      4.23 o 
   7   9   0        1.72        2.36      1.86 o 
   8   9   0       10.92       11.42      3.72 o 
   9   9   0       38.55       39.02      4.46 o 
  10   9   0       14.01        8.46      3.72 o 
  11   9   0        2.07        3.01      2.78 o 
  12   9   0        1.47        0.40      4.71 o 
   0  10   0     6993.73     8050.72    220.68 o 
   1  10   0     1102.85     1136.63     17.05 o 
   2  10   0      129.25      117.59      3.54 o 
   3  10   0      471.61      523.46      9.49 o 
   4  10   0      135.55      144.41      5.35 o 
   5  10   0       86.26       81.06      3.75 o 
   6  10   0      343.58      308.11      8.98 o 
   7  10   0       53.04       44.71      5.04 o 
   8  10   0       21.66       23.21      3.89 o 
   9  10   0       17.30       24.67      3.46 o 
  10  10   0        5.13        2.93      3.45 o 
  11  10   0        9.34        8.14      2.68 o 
   1  11   0        0.59        2.66      8.16 o 
   2  11   0      336.93      354.35     22.51 o 
   3  11   0      323.56      337.40     24.86 o 
   4  11   0        0.41        3.70      1.42 o 
   5  11   0      167.87      163.01     14.97 o 
   6  11   0      100.45      101.41      4.10 o 
   7  11   0       19.16       18.84      4.57 o 
   8  11   0        6.00        5.57      4.09 o 
   9  11   0       23.10       23.57      3.96 o 
  10  11   0       64.38       60.51      4.22 o 
  11  11   0       16.90       13.18      4.29 o 
   0  12   0       97.18      105.63     21.89 o 
   1  12   0     1264.42     1208.05     41.20 o 
   2  12   0      217.91      214.75      9.81 o 
   3  12   0      154.17      148.69     12.07 o 
   4  12   0      257.91      243.57     10.27 o 
   5  12   0      168.70      176.63      5.51 o 
   6  12   0        1.01       -1.63      4.44 o 
   7  12   0       34.74       37.04      5.06 o 
   8  12   0       71.91       82.06      9.43 o 
   9  12   0       45.67       46.93      3.76 o 
  10  12   0       17.22       21.99      7.00 o 
  11  12   0        0.00        0.17      4.97 o 
   1  13   0       45.10       54.70     15.06 o 
   2  13   0      382.54      402.34     43.18 o 
   3  13   0      306.41      307.51      7.09 o 
   4  13   0       17.06       12.36      2.52 o 
   5  13   0        4.70       10.85      3.68 o 
   6  13   0        4.58        6.38      5.69 o 
   7  13   0       92.43      111.67      5.17 o 
   8  13   0       11.69       12.23      3.66 o 
   9  13   0        6.03        5.75      3.18 o 
  10  13   0       78.60       88.99      6.69 o 
   0  14   0      951.89      909.13     12.93 o 
   1  14   0      139.56      134.63      4.07 o 
   2  14   0      698.43      646.47      7.46 o 
   3  14   0       40.07       44.48      4.06 o 
   4  14   0      186.62      195.36      5.58 o 
   5  14   0     1265.26     1227.40     16.38 o 
   6  14   0        1.72        3.56      4.47 o 
   7  14   0       37.70       43.32      8.91 o 
   8  14   0       12.57       10.62      3.35 o 
   9  14   0      108.72      119.82      4.65 o 
  10  14   0      255.75      334.33     12.47 o 
   1  15   0       11.45        7.27      2.82 o 
   2  15   0      139.77      114.67      3.36 o 
   3  15   0       33.37       29.18      3.56 o 
   4  15   0        1.13        0.77      3.48 o 
   5  15   0        0.74       -0.63      3.31 o 
   6  15   0       90.89       96.49      5.90 o 
   7  15   0       14.54       19.10      3.84 o 
   8  15   0       39.57       49.17      4.27 o 
   9  15   0       36.10       33.91     13.90 o 
   0  16   0      108.59       99.17      5.73 o 
   1  16   0      137.64      122.77      4.42 o 
   2  16   0      122.30      114.03      4.14 o 
   3  16   0      211.33      195.74     19.87 o 
   4  16   0       13.24       15.64      3.40 o 
   5  16   0      131.34      139.70      5.35 o 
   6  16   0      111.59      116.63     10.53 o 
   7  16   0       27.62       33.59      5.23 o 
   8  16   0       54.78       67.57     11.58 o 
   9  16   0        0.06       -0.88      2.22 o 
   1  17   0       47.07       44.49      3.37 o 
   2  17   0       68.30       60.62      3.73 o 
   3  17   0       44.71       46.75      3.78 o 
   4  17   0       12.83        5.87      3.21 o 
   5  17   0        0.47        2.72      2.90 o 
   6  17   0        2.28        2.52      3.51 o 
   7  17   0       48.63       71.50      6.24 o 
   8  17   0       11.97       12.33      2.96 o 
   0  18   0      110.15      112.69     11.43 o 
   1  18   0       11.43       11.34      2.39 o 
   2  18   0      115.52       98.42      7.05 o 
   3  18   0       34.22       29.42      5.14 o 
   4  18   0        0.90        2.59      2.92 o 
   5  18   0       18.97       20.29      2.81 o 
   6  18   0       87.14      106.28      4.22 o 
   7  18   0        0.05        1.66      2.54 o 
   1  19   0       22.82       17.73      2.30 o 
   2  19   0        1.46        2.13      2.28 o 
   3  19   0        0.31        1.05      3.18 o 
   4  19   0        0.99       -0.87      2.52 o 
   5  19   0        4.50        1.36      2.89 o 
   6  19   0        3.40        1.91      3.17 o 
   0  20   0      115.26      122.39      6.41 o 
   1  20   0        2.27        2.57      1.98 o 
   2  20   0        7.09        3.30      2.60 o 
   3  20   0        0.07       -0.80      4.77 o 
   4  20   0        1.26        1.17      2.67 o 
   5  20   0        1.19        0.08      3.26 o 
   1  21   0        0.03        1.28      2.72 o 
   2  21   0        2.48        1.38      1.98 o 
   3  21   0        2.18        2.99      3.96 o 
   4  21   0        2.42       -0.26      3.26 o 
   0  22   0       44.80       50.99      2.99 o 
   1  22   0        3.26        3.52      2.28 o 
 -13   1   1        0.03        0.32      3.99 o 
 -12   1   1        1.76       -0.80      3.61 o 
 -11   1   1        0.11       -1.43      4.01 o 
 -10   1   1        0.00       -0.09      4.02 o 
  -9   1   1       61.88       76.03      9.14 o 
  -8   1   1       89.44       86.95     17.31 o 
  -7   1   1        1.42        0.36      7.81 o 
  -6   1   1        6.50        4.16      5.97 o 
  -5   1   1     2222.53     2166.85     37.37 o 
  -4   1   1      458.22      410.43     11.85 o 
  -3   1   1    14106.90    14627.11    189.63 o 
  -2   1   1      137.79      115.64      7.09 o 
  -1   1   1     1909.67     1750.62    130.02 o 
   0   1   1      822.49      837.08     22.20 o 
   1   1   1      407.08      380.93      6.23 o 
   2   1   1    12916.80    11501.66    148.86 o 
   3   1   1     2209.11     2153.26     64.98 o 
   4   1   1       31.74       29.82      4.48 o 
   5   1   1       18.67        8.55      4.53 o 
   6   1   1     1360.90     1367.42     32.85 o 
   7   1   1        7.19        4.26      7.17 o 
   8   1   1       20.44       16.36      9.29 o 
   9   1   1        0.33        0.38      1.91 o 
  10   1   1       17.71       19.63      2.80 o 
  11   1   1       61.48       51.85      3.77 o 
  12   1   1       24.91       20.32      5.07 o 
  13   1   1        0.16       -0.79      3.95 o 
 -13   2   1        0.26        0.84      3.98 o 
 -12   2   1        7.59        6.08      3.70 o 
 -11   2   1        0.13        2.55      4.00 o 
 -10   2   1       40.89       46.45      5.23 o 
  -9   2   1      335.61      302.89     18.38 o 
  -8   2   1        5.22        7.88     14.33 o 
  -7   2   1       41.85       47.65     13.35 o 
  -6   2   1      114.70      127.01      7.81 o 
  -5   2   1     1744.32     1734.28     31.67 o 
  -4   2   1      119.27      132.87      7.43 o 
  -3   2   1    38439.70    38930.00   1017.14 o 
  -2   2   1      517.66      552.03     18.34 o 
  -1   2   1      498.93      398.01      5.89 o 
   0   2   1    35523.43    35092.41    519.72 o 
   1   2   1      470.42      397.56      8.86 o 
   2   2   1     4570.78     4269.07     40.43 o 
   3   2   1      361.48      251.12      8.47 o 
   4   2   1       95.28      103.65      6.91 o 
   5   2   1       84.83       58.84      6.64 o 
   6   2   1      942.24      961.10     21.83 o 
   7   2   1      409.86      371.36     17.19 o 
   8   2   1        0.33        0.60      2.31 o 
   9   2   1       34.28       36.99      3.19 o 
  10   2   1        7.49        2.07      2.69 o 
  11   2   1       43.00       38.56      3.29 o 
  12   2   1       75.99       71.29      7.96 o 
  13   2   1        5.84        5.49      4.00 o 
 -13   3   1       13.27        7.88      4.14 o 
 -12   3   1       13.01        4.81      4.55 o 
 -11   3   1        0.90       -4.94      4.94 o 
 -10   3   1       23.43       22.61      4.62 o 
  -9   3   1        0.33        4.15      2.82 o 
  -8   3   1        3.24        0.33      1.87 o 
  -7   3   1       31.50       32.38      5.73 o 
  -6   3   1      921.82      893.15     30.26 o 
  -5   3   1     2435.46     2554.84     84.78 o 
  -4   3   1     1138.60     1207.75     26.82 o 
  -3   3   1      967.73     1052.42     21.22 o 
  -2   3   1     1278.18     1331.53     19.77 o 
  -1   3   1     2247.33     2131.77     22.27 o 
   0   3   1     2267.91     2238.20     21.48 o 
   1   3   1     4082.43     3808.40    108.99 o 
   2   3   1     5847.90     5606.64    188.41 o 
   3   3   1     2646.38     2521.27     41.90 o 
   4   3   1      900.78      905.12     11.07 o 
   5   3   1       29.46       33.09      1.82 o 
   6   3   1      452.39      532.87     10.64 o 
   7   3   1       40.00       44.98      2.95 o 
   8   3   1        1.20        2.61      2.11 o 
   9   3   1      260.02      248.91     10.63 o 
  10   3   1      133.63      129.77      5.50 o 
  11   3   1       24.07       26.43      3.16 o 
  12   3   1       12.60        9.14      4.57 o 
  13   3   1        3.38        3.30      4.21 o 
 -13   4   1       18.44       14.95      4.19 o 
 -12   4   1        0.01       -3.90      4.44 o 
 -11   4   1        0.78       -0.52      5.12 o 
 -10   4   1       24.56       25.87      5.68 o 
  -9   4   1      117.77      113.59     12.49 o 
  -8   4   1        4.11        4.07      2.01 o 
  -7   4   1       68.35       70.54      3.77 o 
  -6   4   1      112.46      101.90      6.80 o 
  -5   4   1       31.93       37.06      2.07 o 
  -4   4   1      336.32      337.36     10.23 o 
  -3   4   1       40.48       43.69      4.45 o 
  -2   4   1      807.66      742.51      9.36 o 
  -1   4   1     1976.57     1720.35     18.78 o 
   0   4   1     1613.00     1516.55     13.54 o 
   1   4   1      894.52      862.93     18.54 o 
   2   4   1       22.66       19.91      3.00 o 
   3   4   1      154.51      141.15      3.11 o 
   4   4   1       62.86       63.07      2.14 o 
   5   4   1       92.69       98.41      3.16 o 
   6   4   1      359.50      408.87     10.40 o 
   7   4   1      839.97      793.24     13.08 o 
   8   4   1       60.68       52.22      2.73 o 
   9   4   1       85.18       88.41      8.41 o 
  10   4   1       26.18       23.30      3.62 o 
  11   4   1        6.84        8.49      3.40 o 
  12   4   1        9.48        8.91      2.91 o 
 -12   5   1       28.15       24.77      5.80 o 
 -11   5   1       96.50       84.59     12.27 o 
 -10   5   1      200.41      214.24     23.42 o 
  -9   5   1        2.66        2.76      3.51 o 
  -8   5   1       55.45       49.13      2.70 o 
  -7   5   1      146.73      122.00      4.32 o 
  -6   5   1       50.09       49.92      2.84 o 
  -5   5   1       43.32       45.54      2.38 o 
  -4   5   1      161.00      156.17      3.69 o 
  -3   5   1     1267.31     1295.94     16.78 o 
  -2   5   1     1295.27     1289.94     15.33 o 
  -1   5   1     2491.80     2460.03     31.30 o 
   0   5   1     3364.91     3277.45     28.28 o 
   1   5   1     1093.03     1010.70     11.32 o 
   2   5   1      574.37      591.76      9.17 o 
   3   5   1        7.72        8.86      1.07 o 
   4   5   1      360.62      406.97     11.16 o 
   5   5   1       53.54       56.23      2.63 o 
   6   5   1       52.88       49.92      2.74 o 
   7   5   1      925.51      892.03     14.34 o 
   8   5   1      240.24      221.71     11.54 o 
   9   5   1        3.57        1.91      3.77 o 
  10   5   1       41.16       43.41      4.26 o 
  11   5   1        1.57        3.67      2.94 o 
  12   5   1        0.37        1.41      2.78 o 
 -12   6   1        7.17        2.26      4.54 o 
 -11   6   1       24.11       22.50      7.32 o 
 -10   6   1       45.02       43.02      4.54 o 
  -9   6   1       11.68       12.26      3.60 o 
  -8   6   1      126.45      122.55      5.96 o 
  -7   6   1        4.92        1.18      1.77 o 
  -6   6   1      267.08      261.01     14.87 o 
  -5   6   1      851.24      879.63     13.74 o 
  -4   6   1     1302.58     1302.06     29.05 o 
  -3   6   1      162.66      153.61      3.61 o 
  -2   6   1      202.51      172.09      3.64 o 
  -1   6   1        1.21        4.43      0.83 o 
   0   6   1       91.75      105.25      3.94 o 
   1   6   1     2077.01     2176.78     24.16 o 
   2   6   1     1168.94     1213.93     15.93 o 
   3   6   1       83.51      112.98      6.69 o 
   4   6   1       43.51       62.94      5.65 o 
   5   6   1     1068.76     1141.15     16.37 o 
   6   6   1       77.84       93.57      4.46 o 
   7   6   1      147.20      173.36      5.52 o 
   8   6   1       27.86       27.34      2.52 o 
   9   6   1      137.12      131.81      6.71 o 
  10   6   1       74.79       73.59      4.11 o 
  11   6   1        1.76        4.02      2.92 o 
  12   6   1       14.85        6.86      2.82 o 
 -12   7   1        6.04        6.26      4.39 o 
 -11   7   1       29.45       33.86      6.74 o 
 -10   7   1       29.48       31.84      4.01 o 
  -9   7   1        2.65        3.10      3.47 o 
  -8   7   1        0.00        0.18      2.07 o 
  -7   7   1       28.30       21.10      7.07 o 
  -6   7   1     1486.55     1574.53     24.46 o 
  -5   7   1        0.31        4.23      2.66 o 
  -4   7   1      981.18      971.45     25.77 o 
  -3   7   1       27.93       28.59      1.77 o 
  -2   7   1     2437.62     2532.75     28.62 o 
  -1   7   1     4801.59     4857.90     50.48 o 
   0   7   1       19.41       15.03      1.73 o 
   1   7   1     2065.38     2093.71     24.68 o 
   2   7   1       39.19       35.21      4.04 o 
   3   7   1     2869.38     3065.93     74.42 o 
   4   7   1       52.62       64.62      3.07 o 
   5   7   1      259.31      263.44      7.72 o 
   6   7   1      109.64      116.00      5.89 o 
   7   7   1      466.71      448.84     13.46 o 
   8   7   1      129.27      124.78      3.85 o 
   9   7   1       91.10      100.81      4.26 o 
  10   7   1       66.01       69.94      3.74 o 
  11   7   1        1.85       -0.18      2.75 o 
  12   7   1        1.51        1.09      2.61 o 
 -12   8   1       19.67       10.58      4.37 o 
 -11   8   1        0.13        2.82      3.94 o 
 -10   8   1       73.10       68.48      4.00 o 
  -9   8   1        5.15        2.43      3.47 o 
  -8   8   1      187.74      164.38      5.42 o 
  -7   8   1        0.04       -0.47      1.87 o 
  -6   8   1      419.69      438.56     22.52 o 
  -5   8   1      101.18      102.14      3.66 o 
  -4   8   1       97.52       90.01      3.30 o 
  -3   8   1     2635.37     2861.21     35.02 o 
  -2   8   1       51.14       51.54      2.43 o 
  -1   8   1      106.06      135.92      3.97 o 
   0   8   1     4544.43     4654.94     64.59 o 
   1   8   1     1124.48     1168.75     15.32 o 
   2   8   1       34.39       45.45      4.79 o 
   3   8   1     2940.88     3062.65     84.46 o 
   4   8   1        8.86        8.59      4.01 o 
   5   8   1     1813.21     1838.15     55.10 o 
   6   8   1       49.62       46.44      3.04 o 
   7   8   1      125.54      123.56      3.78 o 
   8   8   1       56.67       49.25      4.03 o 
   9   8   1       19.21       17.14      3.59 o 
  10   8   1        0.41        2.98      3.13 o 
  11   8   1        1.74        1.73      2.63 o 
  12   8   1        0.47        1.36      2.55 o 
 -12   9   1       10.29        6.20      4.60 o 
 -11   9   1        7.41        6.41      2.96 o 
 -10   9   1        0.42        1.30      3.13 o 
  -9   9   1        7.34       11.67      3.54 o 
  -8   9   1      214.91      187.96      5.53 o 
  -7   9   1        4.48        8.52      4.70 o 
  -6   9   1        3.43        4.05      3.72 o 
  -5   9   1      604.83      606.65     49.83 o 
  -4   9   1       20.58       21.82      4.67 o 
  -3   9   1      616.53      676.38     22.23 o 
  -2   9   1      880.73      898.32     12.72 o 
  -1   9   1      291.73      287.67     14.14 o 
   0   9   1      151.04      149.99     18.79 o 
   1   9   1      608.54      605.02     23.42 o 
   2   9   1     2842.29     2888.64     35.31 o 
   3   9   1      114.65      100.52      7.20 o 
   4   9   1      288.94      296.08     11.04 o 
   5   9   1      177.08      221.69     10.30 o 
   6   9   1       34.76       30.61      2.75 o 
   7   9   1        0.18       -1.91      1.91 o 
   8   9   1       59.06       55.83      5.56 o 
   9   9   1       30.32       32.07      3.93 o 
  10   9   1        2.46        0.03      3.06 o 
  11   9   1        1.35        0.94      2.62 o 
 -11  10   1        9.91        6.78      2.78 o 
 -10  10   1        7.49        6.69      3.15 o 
  -9  10   1       22.71       15.91      3.56 o 
  -8  10   1       29.54       32.12      3.99 o 
  -7  10   1      449.72      421.09     11.64 o 
  -6  10   1        2.63        2.17      1.76 o 
  -5  10   1      185.72      154.06      6.10 o 
  -4  10   1      667.07      655.43     31.11 o 
  -3  10   1       11.02       10.85      2.66 o 
  -2  10   1      174.49      227.20      9.42 o 
  -1  10   1      262.36      325.22      7.58 o 
   0  10   1        8.62        7.22      7.35 o 
   1  10   1     2199.78     2274.19     30.94 o 
   2  10   1       30.90       27.08      5.71 o 
   3  10   1       21.30       14.17      1.59 o 
   4  10   1     1460.18     1443.40     20.78 o 
   5  10   1        0.49        2.75      5.16 o 
   6  10   1        2.01        4.05      1.78 o 
   7  10   1        9.84        7.31      5.04 o 
   8  10   1       68.65       75.77      7.45 o 
   9  10   1       40.76       40.33      3.71 o 
  10  10   1       38.16       34.35      3.48 o 
  11  10   1        0.89        0.69      2.47 o 
 -11  11   1       43.17       40.81      3.95 o 
 -10  11   1       12.95       12.07      2.99 o 
  -9  11   1       25.03       23.98      3.84 o 
  -8  11   1      161.20      172.98      6.73 o 
  -7  11   1       41.60       38.56      5.25 o 
  -6  11   1      105.52      106.38      4.81 o 
  -5  11   1       13.66        8.90      2.11 o 
  -4  11   1        0.06       -1.41      1.59 o 
  -3  11   1      281.95      319.39      7.08 o 
  -2  11   1      114.50      112.79      3.58 o 
  -1  11   1       55.34       55.96      3.66 o 
   0  11   1       23.80       33.54     10.31 o 
   1  11   1      639.55      638.74     28.03 o 
   2  11   1       87.33       60.21      4.72 o 
   3  11   1       53.67       54.07      2.82 o 
   4  11   1       93.56       81.85      6.51 o 
   5  11   1      315.96      327.26      7.77 o 
   6  11   1       57.40       54.90      2.86 o 
   7  11   1        6.76        4.36      4.14 o 
   8  11   1      100.41      107.68      6.21 o 
   9  11   1        0.08       -3.13      3.33 o 
  10  11   1       12.05       10.62      4.29 o 
  11  11   1        6.73        8.35      2.57 o 
 -11  12   1        0.00       -1.48      4.12 o 
 -10  12   1      191.45      212.43      7.37 o 
  -9  12   1        4.15        7.74      3.50 o 
  -8  12   1        7.15        7.93      3.99 o 
  -7  12   1       57.59       56.59      5.65 o 
  -6  12   1       10.33       15.93      4.83 o 
  -5  12   1        4.17        0.98      2.32 o 
  -4  12   1      202.75      209.02      9.83 o 
  -3  12   1      272.76      301.29      7.17 o 
  -2  12   1        2.26        3.78      2.34 o 
  -1  12   1        0.75        4.48     10.46 o 
   0  12   1      249.09      261.36     21.29 o 
   1  12   1      285.06      315.56     34.60 o 
   2  12   1        3.41        1.74      5.51 o 
   3  12   1       99.24       87.05      3.40 o 
   4  12   1       95.55       82.01      7.88 o 
   5  12   1       15.56       15.28      2.04 o 
   6  12   1        2.05        3.62      3.72 o 
   7  12   1      657.10      669.17     11.41 o 
   8  12   1        8.61        9.54      3.73 o 
   9  12   1       52.85       61.65      6.97 o 
  10  12   1        0.27       -0.26      2.73 o 
  11  12   1        7.25        6.33      2.30 o 
 -10  13   1        7.12        6.12      3.49 o 
  -9  13   1        2.19        3.63      3.16 o 
  -8  13   1      118.83      124.49      6.46 o 
  -7  13   1       10.29        9.67      4.16 o 
  -6  13   1       55.76       61.58      5.29 o 
  -5  13   1        4.41        3.37      3.56 o 
  -4  13   1      179.59      169.20      3.78 o 
  -3  13   1        3.82        5.84      2.09 o 
  -1  13   1        1.96        4.45     12.55 o 
   0  13   1       17.46       22.04     13.49 o 
   1  13   1       88.53       89.56     24.54 o 
   2  13   1        0.57        2.63     21.90 o 
   3  13   1        1.15        1.11      1.44 o 
   4  13   1       49.60       50.30      2.37 o 
   5  13   1       46.50       44.98      5.29 o 
   6  13   1       59.31       59.84      5.07 o 
   7  13   1      380.77      428.99     17.64 o 
   8  13   1        4.20        5.63      3.36 o 
   9  13   1      252.08      306.34     22.09 o 
  10  13   1       77.91       80.07     14.92 o 
 -10  14   1       10.22       13.32      3.37 o 
  -9  14   1       31.22       32.51      3.58 o 
  -8  14   1      205.81      246.19     21.38 o 
  -7  14   1       36.58       38.18      4.31 o 
  -6  14   1       12.00       17.22      4.74 o 
  -5  14   1      188.93      178.30      5.75 o 
  -4  14   1      260.04      286.00      8.59 o 
  -3  14   1      126.20      111.59      4.55 o 
  -2  14   1       10.17       13.09      3.13 o 
  -1  14   1       33.78       31.04      3.26 o 
   0  14   1       72.13       72.03      3.35 o 
   1  14   1      359.40      377.82      7.16 o 
   2  14   1      688.72      614.43      6.95 o 
   3  14   1      121.83      144.37      4.55 o 
   4  14   1      143.03      134.51     10.40 o 
   5  14   1      653.97      618.53     14.05 o 
   6  14   1       35.94       31.89      5.57 o 
   7  14   1       80.00       92.00      8.43 o 
   8  14   1      184.48      213.86     20.48 o 
   9  14   1        1.71        5.57      2.75 o 
  10  14   1        0.93       -0.14      2.27 o 
  -9  15   1       42.71       45.64      4.81 o 
  -8  15   1       13.53       15.85      3.19 o 
  -7  15   1       24.99       28.01      5.98 o 
  -6  15   1        0.25        0.99      4.19 o 
  -5  15   1        9.97        4.03      3.55 o 
  -4  15   1       11.73        8.74      3.60 o 
  -3  15   1        1.89        1.24      2.81 o 
  -2  15   1        2.24        3.70      2.91 o 
  -1  15   1        0.62       -0.37      2.63 o 
   0  15   1       31.48       37.24      3.35 o 
   1  15   1        3.48        9.59      2.82 o 
   2  15   1      106.75       82.73      3.29 o 
   3  15   1       16.67       15.52      3.47 o 
   4  15   1       12.24       15.12      3.25 o 
   5  15   1       37.24       38.11      3.53 o 
   6  15   1      176.31      193.99      8.04 o 
   7  15   1      151.04      170.62     12.64 o 
   8  15   1      136.79      160.59      9.68 o 
   9  15   1        1.28        1.50      2.36 o 
  -9  16   1        0.52        1.20      2.79 o 
  -8  16   1       74.22       83.12     11.75 o 
  -7  16   1       16.39       13.65      5.74 o 
  -6  16   1        3.66       -1.06      4.01 o 
  -5  16   1      269.35      269.80     11.13 o 
  -4  16   1       79.37       74.43      4.79 o 
  -3  16   1        2.90        3.07      2.93 o 
  -2  16   1      104.43       94.43      5.02 o 
  -1  16   1      126.47      120.87      5.54 o 
   0  16   1        2.77        5.45      3.67 o 
   1  16   1       66.23       59.48      3.39 o 
   2  16   1      583.52      557.96     10.11 o 
   3  16   1        4.98        1.82      3.22 o 
   4  16   1       10.08        5.70      3.25 o 
   5  16   1      278.03      288.64      5.93 o 
   6  16   1       10.31       10.09      3.85 o 
   7  16   1        0.24       -1.36      2.89 o 
   8  16   1        5.34        2.57      3.06 o 
   9  16   1        0.72        1.67      2.18 o 
  -8  17   1       14.92       13.25      2.68 o 
  -7  17   1        3.15        2.88      2.93 o 
  -6  17   1        0.37        0.04      3.48 o 
  -5  17   1        0.31        0.41      2.86 o 
  -4  17   1      113.55      113.46      4.46 o 
  -3  17   1        7.41        7.77      3.00 o 
  -2  17   1      193.38      179.96      5.32 o 
  -1  17   1      407.63      375.01      7.44 o 
   0  17   1        2.18        2.61      2.50 o 
   1  17   1      305.42      302.68      8.82 o 
   2  17   1        1.22        1.11      2.54 o 
   3  17   1        0.06       -1.70      3.01 o 
   4  17   1        1.83        1.62      3.94 o 
   5  17   1        0.61       -0.09      2.79 o 
   6  17   1        0.59        2.29      3.42 o 
   7  17   1        2.46        3.58      2.74 o 
   8  17   1        7.48       12.75      4.00 o 
  -7  18   1       25.40       35.07      2.98 o 
  -6  18   1        0.03       -1.37      3.11 o 
  -5  18   1        3.78        6.95      3.16 o 
  -4  18   1       52.07       52.65      3.25 o 
  -3  18   1        1.45        3.85      3.18 o 
  -2  18   1       18.03       23.13      2.94 o 
  -1  18   1        8.05       12.44      2.40 o 
   0  18   1       10.72        4.49      2.31 o 
   1  18   1       11.01        6.93      2.35 o 
   2  18   1        0.65       -0.67      2.27 o 
   3  18   1       11.28       21.17      4.07 o 
   4  18   1       36.22       32.06      3.30 o 
   5  18   1        5.87        4.42      3.24 o 
   6  18   1        5.46        6.53      3.09 o 
   7  18   1        8.16        9.14      2.87 o 
  -6  19   1        5.24        7.35      2.91 o 
  -5  19   1       20.46       13.50      2.99 o 
  -4  19   1        0.04        1.58      2.69 o 
  -3  19   1      145.22      153.96      7.86 o 
  -2  19   1        4.27       -0.69      2.77 o 
  -1  19   1        1.63        0.64      2.40 o 
   0  19   1      136.85      136.26      3.77 o 
   1  19   1        0.61       -0.64      2.00 o 
   2  19   1        6.37        1.56      2.08 o 
   3  19   1       12.86        9.16      2.60 o 
   4  19   1       91.04      112.43      8.34 o 
   5  19   1        1.93       -0.27      3.66 o 
   6  19   1       10.65       13.53      3.62 o 
  -5  20   1        3.05        2.59      2.48 o 
  -4  20   1       24.23       29.17      2.86 o 
  -3  20   1        0.01        0.42      2.42 o 
  -2  20   1        8.60        6.59      1.92 o 
  -1  20   1       22.06       22.34      3.47 o 
   0  20   1       11.81        6.51      2.00 o 
   1  20   1       24.74       23.41      2.29 o 
   2  20   1        8.72        0.41      2.76 o 
   3  20   1        0.53        2.33      2.93 o 
   4  20   1        1.47       -2.05      3.84 o 
   5  20   1        3.44        6.03      3.42 o 
  -3  21   1        0.06        1.57      2.47 o 
  -2  21   1        3.95        3.89      1.89 o 
  -1  21   1        0.24       -0.19      1.80 o 
   0  21   1        1.86       -0.89      2.66 o 
   1  21   1       18.72       20.82      6.55 o 
   2  21   1       21.03       23.90      5.05 o 
   3  21   1       10.20        6.89      3.94 o 
   0  22   1       12.52        7.42      2.41 o 
 -13   0   2        7.36        4.53      4.79 o 
 -12   0   2        5.70        6.44      5.25 o 
 -11   0   2       19.07       14.30      5.71 o 
 -10   0   2        1.75        4.01      5.57 o 
  -9   0   2      180.29      176.57      9.74 o 
  -7   0   2     1740.47     1656.00     49.61 o 
  -6   0   2     9192.51    10170.89    200.25 o 
  -5   0   2     1810.98     1684.93     44.08 o 
  -4   0   2       34.48       39.14      7.29 o 
  -3   0   2   415284.84   473237.41   8386.72 o 
  -2   0   2      500.06      517.08     14.39 o 
  -1   0   2      980.78      822.71     13.83 o 
   0   0   2    36184.45    27260.66    655.51 o 
   1   0   2     5925.19     5408.08    100.52 o 
   2   0   2      244.64      225.02      9.37 o 
   3   0   2     1657.12     1653.21     38.68 o 
   4   0   2      819.27      782.71     24.71 o 
   5   0   2      514.93      452.70     19.97 o 
   6   0   2      636.84      493.49     23.05 o 
   7   0   2       31.05       20.49     10.65 o 
   8   0   2        4.20        9.13      9.84 o 
   9   0   2      101.06       90.72     10.44 o 
  10   0   2      118.73      109.61      6.20 o 
  11   0   2       42.70       39.54      3.96 o 
  12   0   2      118.88      119.51      7.39 o 
  13   0   2       32.58        9.35      9.96 o 
 -13   1   2        0.05        0.34      4.04 o 
 -12   1   2        8.45        5.90      3.75 o 
 -11   1   2        5.99        1.76      3.99 o 
 -10   1   2        6.66        7.45      4.01 o 
  -9   1   2       89.15      100.21      5.18 o 
  -8   1   2       47.76       21.34     15.69 o 
  -7   1   2      248.99      221.61     20.49 o 
  -6   1   2     5070.69     5336.17     80.44 o 
  -5   1   2      285.09      312.70     24.90 o 
  -4   1   2     5679.84     5992.42     83.69 o 
  -3   1   2    42923.54    45084.40    571.12 o 
  -2   1   2       11.20       12.23      2.32 o 
  -1   1   2      558.86      519.53     10.22 o 
   0   1   2     1186.06     1149.38     53.74 o 
   1   1   2       56.52       52.10      1.28 o 
   2   1   2     7106.70     6182.60     82.63 o 
   3   1   2        3.02        5.06      2.82 o 
   4   1   2      486.84      469.41     12.77 o 
   5   1   2      317.26      316.17     12.84 o 
   6   1   2      304.51      306.23     14.10 o 
   7   1   2      237.72      223.97     15.38 o 
   8   1   2        7.24       10.19      2.17 o 
   9   1   2      378.58      381.38      8.23 o 
  10   1   2        9.38        9.84      2.67 o 
  11   1   2        0.10       -1.04      2.38 o 
  12   1   2       42.76       31.24      4.67 o 
  13   1   2        0.13       -1.54      3.82 o 
 -13   2   2        2.38        3.68      4.03 o 
 -12   2   2        0.24       -0.04      4.50 o 
 -11   2   2       26.67       25.88      4.40 o 
 -10   2   2        0.07       -0.66      3.99 o 
  -9   2   2      200.71      181.38      8.79 o 
  -8   2   2      127.89      147.18     20.69 o 
  -7   2   2       37.98       20.04     11.24 o 
  -6   2   2      560.51      494.04     26.82 o 
  -5   2   2      457.38      482.72     11.61 o 
  -4   2   2     3443.53     3293.62     42.82 o 
  -3   2   2        4.77        4.40      2.13 o 
  -2   2   2    10390.63     9844.38    186.74 o 
  -1   2   2    12410.78    11664.99    151.18 o 
   0   2   2      433.83      433.10      8.84 o 
   1   2   2      207.89      185.34      2.94 o 
   2   2   2      589.37      552.11     11.65 o 
   3   2   2      967.44      988.85     11.43 o 
   4   2   2      230.61      225.64      9.77 o 
   5   2   2      346.19      370.53     10.93 o 
   6   2   2      740.89      745.03     10.72 o 
   7   2   2      268.68      278.99      6.13 o 
   8   2   2       25.19       20.82      2.29 o 
   9   2   2      113.79      117.91      4.18 o 
  10   2   2        0.86        1.27      2.48 o 
  11   2   2        1.41       -1.16      2.38 o 
  12   2   2       12.00        7.20      2.80 o 
  13   2   2        3.69        4.34      4.14 o 
 -13   3   2        2.60        6.28      4.83 o 
 -12   3   2        2.95        3.87      4.50 o 
 -11   3   2       29.87       26.11      5.17 o 
 -10   3   2        0.97        2.51      5.19 o 
  -9   3   2       13.29        9.80      5.30 o 
  -8   3   2      145.63      146.86      4.47 o 
  -7   3   2       74.03       59.56     14.34 o 
  -6   3   2       33.17       40.58     11.25 o 
  -5   3   2       18.93       26.97      4.88 o 
  -4   3   2     4274.45     4527.45     73.62 o 
  -3   3   2      116.23      112.28      4.45 o 
  -2   3   2     4977.43     5084.12     51.02 o 
  -1   3   2       47.30       39.48      1.22 o 
   0   3   2     4564.78     4364.16     38.79 o 
   1   3   2       13.26       17.17      0.81 o 
   2   3   2      690.97      641.16      8.71 o 
   3   3   2      112.37      124.88      2.66 o 
   4   3   2       59.82       65.19      2.13 o 
   5   3   2       11.94        5.53      1.53 o 
   6   3   2       77.01       88.88      6.31 o 
   7   3   2       48.40       49.42      3.12 o 
   8   3   2      192.76      187.95      8.97 o 
   9   3   2       24.68       17.27      2.75 o 
  10   3   2       24.54       27.24      2.83 o 
  11   3   2        7.40        7.10      2.92 o 
  12   3   2        1.67        2.36      2.74 o 
 -13   4   2        5.34        4.98      4.01 o 
 -12   4   2       13.28       10.84      4.58 o 
 -11   4   2        2.91        2.03      5.01 o 
 -10   4   2        2.07        2.41      5.27 o 
  -9   4   2       14.36       10.67      6.58 o 
  -8   4   2       25.80       30.53      2.61 o 
  -7   4   2      109.99      118.63     10.33 o 
  -6   4   2      368.46      362.84      7.79 o 
  -5   4   2      396.98      346.18      9.43 o 
  -4   4   2        0.50       -0.02      0.76 o 
  -3   4   2       78.80       59.10      9.21 o 
  -2   4   2     2013.69     1871.68     27.08 o 
  -1   4   2     1237.12     1236.43     13.99 o 
   0   4   2      309.27      327.29      4.64 o 
   1   4   2       35.79       49.95      7.25 o 
   2   4   2    10989.07    10437.57    161.94 o 
   3   4   2      792.82      814.11     11.28 o 
   4   4   2      139.70      135.66      6.97 o 
   5   4   2      376.40      411.86      6.81 o 
   6   4   2      821.24      837.41     13.01 o 
   7   4   2      451.38      459.20      9.01 o 
   8   4   2        0.96       -0.21      1.82 o 
   9   4   2      414.13      413.74     16.09 o 
  10   4   2       21.62       22.15      3.45 o 
  11   4   2       18.13       14.05      2.72 o 
  12   4   2       70.16       62.50      6.33 o 
 -12   5   2        1.75       -1.92      4.61 o 
 -11   5   2       27.66       25.84      5.62 o 
 -10   5   2        0.36        1.29      5.13 o 
  -9   5   2        0.01       -2.79      5.27 o 
  -8   5   2       35.23       41.51      3.14 o 
  -7   5   2      108.01      120.35      4.99 o 
  -6   5   2       70.80       66.51      5.91 o 
  -5   5   2       72.00       68.49      8.55 o 
  -4   5   2      642.84      670.02     10.11 o 
  -3   5   2      376.06      376.42      6.24 o 
  -2   5   2      143.68      134.76      5.37 o 
  -1   5   2     3294.66     3090.07     32.56 o 
   0   5   2        5.62        8.05      0.54 o 
   1   5   2     3381.83     3115.04     30.68 o 
   2   5   2       94.14       82.35      2.14 o 
   3   5   2      590.66      612.06      9.53 o 
   4   5   2       32.91       28.98      7.37 o 
   5   5   2      154.91      144.67      4.52 o 
   6   5   2      144.90      144.46      7.68 o 
   7   5   2        0.10       -0.16      1.96 o 
   8   5   2        4.60        2.38      1.98 o 
   9   5   2      105.02       98.84      7.30 o 
  10   5   2        3.04        1.49      3.24 o 
  11   5   2       22.65       19.96      3.08 o 
  12   5   2       27.93       22.06      3.28 o 
 -12   6   2        1.48        1.16      4.45 o 
 -11   6   2        2.74        7.51      5.20 o 
 -10   6   2        4.64        1.52      4.60 o 
  -9   6   2       16.93       11.25      5.12 o 
  -8   6   2       21.53       17.23      2.42 o 
  -7   6   2      141.78      142.14      7.15 o 
  -6   6   2      306.83      317.95      7.16 o 
  -5   6   2       20.12       21.93      3.38 o 
  -4   6   2       39.19       39.45      2.27 o 
  -3   6   2      244.22      299.63      7.01 o 
  -2   6   2       58.52       56.73      2.36 o 
  -1   6   2     2388.94     2337.99     25.82 o 
   0   6   2     3710.05     3765.32     46.91 o 
   1   6   2     1184.34     1135.15     12.85 o 
   2   6   2     1722.58     1838.98     31.15 o 
   3   6   2     2465.72     2655.79     33.39 o 
   4   6   2      722.15      774.10     11.69 o 
   5   6   2     1175.44     1315.17     18.47 o 
   6   6   2       18.57       23.70      2.27 o 
   7   6   2      383.02      390.17      8.51 o 
   8   6   2        4.10        5.48      2.14 o 
   9   6   2      220.08      216.57      7.71 o 
  10   6   2       52.69       51.62      4.00 o 
  11   6   2        1.59        1.12      2.71 o 
  12   6   2        0.00       -0.42      2.97 o 
 -12   7   2        0.78        5.07      4.49 o 
 -11   7   2       56.50       57.11      5.59 o 
 -10   7   2       12.13        9.27      4.64 o 
  -9   7   2       11.91        9.68      3.66 o 
  -8   7   2       34.27       34.45      2.64 o 
  -7   7   2       30.62       24.32      7.23 o 
  -6   7   2        8.78        4.85      6.49 o 
  -5   7   2      150.26      166.47      4.66 o 
  -4   7   2      641.04      735.13     14.70 o 
  -3   7   2      707.43      715.89     10.39 o 
  -2   7   2     1765.84     1681.44     20.02 o 
  -1   7   2      104.87       77.70      2.26 o 
   0   7   2     3600.75     3943.83     41.47 o 
   1   7   2      222.74      229.74      7.04 o 
   2   7   2      114.34      148.93      7.17 o 
   3   7   2      211.63      218.06      4.77 o 
   4   7   2      490.22      537.41     12.25 o 
   5   7   2     1693.13     1869.85     27.98 o 
   6   7   2       16.39       19.70      3.26 o 
   7   7   2      105.53       96.91      3.10 o 
   8   7   2      188.12      197.53      6.51 o 
   9   7   2       48.25       46.36      3.24 o 
  10   7   2       73.15       72.01      3.32 o 
  11   7   2       29.40       27.17      3.68 o 
  12   7   2        4.64        4.60      2.29 o 
 -12   8   2       16.61       12.64      4.59 o 
 -11   8   2       62.69       61.28      8.36 o 
 -10   8   2       17.34       12.48      4.65 o 
  -9   8   2       81.77       78.06      4.41 o 
  -8   8   2        1.93        5.94      3.70 o 
  -7   8   2       32.25       22.81      2.27 o 
  -6   8   2       67.36       81.31      3.91 o 
  -5   8   2       19.51       15.97      2.04 o 
  -4   8   2      532.99      558.08     10.09 o 
  -3   8   2      390.08      354.13      6.61 o 
  -2   8   2      593.13      693.87     10.17 o 
  -1   8   2     1232.57     1339.90     16.69 o 
   0   8   2      676.12      749.06     16.96 o 
   1   8   2     1158.43     1201.32     17.27 o 
   2   8   2      481.98      424.25     29.42 o 
   3   8   2        4.67        1.69      1.75 o 
   4   8   2      130.91      202.19      4.94 o 
   5   8   2      275.76      281.20      6.35 o 
   6   8   2        0.03       -1.60      1.60 o 
   7   8   2      131.65      132.63      6.13 o 
   8   8   2        1.50        3.28      2.89 o 
   9   8   2        3.66        7.00      3.33 o 
  10   8   2       26.70       18.90      3.38 o 
  11   8   2        7.51        8.17      2.74 o 
  12   8   2        5.77        2.40      2.47 o 
 -12   9   2        0.24        0.30      4.41 o 
 -11   9   2        4.32        5.28      3.95 o 
 -10   9   2        0.09       -3.11      3.11 o 
  -9   9   2       83.77       83.21      4.14 o 
  -8   9   2        2.82        2.98      3.87 o 
  -7   9   2        0.46        4.38      2.26 o 
  -6   9   2      432.62      416.82      9.15 o 
  -5   9   2        1.68        1.46      1.75 o 
  -4   9   2     1408.65     1527.02     22.98 o 
  -3   9   2      537.24      562.05     10.23 o 
  -2   9   2      340.44      349.95      7.86 o 
  -1   9   2      210.99      247.12      9.76 o 
   0   9   2      115.16      116.66     11.81 o 
   1   9   2        3.23        1.70      1.66 o 
   2   9   2       97.79      125.20      3.37 o 
   3   9   2       30.32       45.22      2.38 o 
   4   9   2        8.85        4.11      2.25 o 
   5   9   2       12.17        3.70      3.05 o 
   6   9   2      383.48      399.19      8.49 o 
   7   9   2       13.40       14.83      2.64 o 
   8   9   2        3.16        3.99      3.05 o 
   9   9   2       20.18       19.80      3.55 o 
  10   9   2       43.56       36.28      3.38 o 
  11   9   2       31.50       26.86      2.93 o 
 -11  10   2        8.77       11.07      3.90 o 
 -10  10   2        6.69        6.07      3.19 o 
  -9  10   2       55.81       57.86      4.30 o 
  -8  10   2        0.08        2.30      3.72 o 
  -7  10   2       19.39       14.34      4.13 o 
  -6  10   2       29.92       20.88      4.02 o 
  -5  10   2      135.51      156.60      5.10 o 
  -4  10   2      112.86      115.92      4.06 o 
  -3  10   2     3325.07     3746.98     50.04 o 
  -2  10   2      743.89      776.46     21.24 o 
  -1  10   2       12.74        7.98      1.76 o 
   0  10   2     1915.59     2040.83     52.19 o 
   1  10   2       63.01       61.07     15.11 o 
   2  10   2      506.73      493.23     19.14 o 
   3  10   2      467.84      420.89     20.00 o 
   4  10   2      122.18      101.73     19.20 o 
   5  10   2       14.51       14.43      3.25 o 
   6  10   2        2.02        2.37      1.80 o 
   7  10   2       64.87       66.62      4.36 o 
   8  10   2       30.19       30.55      3.88 o 
   9  10   2        0.03       -0.83      3.63 o 
  10  10   2       43.62       40.61      3.69 o 
  11  10   2        3.91        3.12      3.50 o 
 -11  11   2        0.17        2.07      3.57 o 
 -10  11   2        7.96        2.77      3.01 o 
  -9  11   2       42.41       42.49      3.67 o 
  -8  11   2       62.95       58.16      5.17 o 
  -7  11   2       25.57       15.57      4.74 o 
  -6  11   2       48.40       54.78      3.12 o 
  -5  11   2      137.63      121.07      3.85 o 
  -4  11   2      202.36      183.36     12.17 o 
  -3  11   2      233.72      240.46      7.20 o 
  -2  11   2      338.77      347.34      7.31 o 
  -1  11   2       74.61       79.81     12.95 o 
   0  11   2      544.72      609.94     28.81 o 
   1  11   2      251.37      209.49     26.10 o 
   2  11   2       92.43       89.79      3.13 o 
   3  11   2      117.83      103.55      3.60 o 
   4  11   2       28.32       34.60      3.23 o 
   5  11   2        0.40       -0.65      2.60 o 
   6  11   2       55.23       53.91      2.72 o 
   7  11   2      163.25      162.29      5.53 o 
   8  11   2       47.91       48.00      4.01 o 
   9  11   2      124.09      151.06     10.04 o 
  10  11   2       80.71       78.34      8.60 o 
  11  11   2       56.78       58.46      4.24 o 
 -11  12   2        9.93       11.40      4.53 o 
 -10  12   2        5.59        4.73      4.15 o 
  -9  12   2        5.13        4.89      3.69 o 
  -8  12   2       22.09       21.90      4.59 o 
  -7  12   2       10.18        9.49      4.58 o 
  -6  12   2       31.53       24.01      5.16 o 
  -5  12   2       30.00       22.21      3.29 o 
  -4  12   2      363.55      348.74     12.73 o 
  -3  12   2      140.95      133.28      4.43 o 
  -2  12   2      558.56      572.74     44.12 o 
  -1  12   2      125.73      153.71     24.21 o 
   0  12   2      146.55      151.43     25.04 o 
   1  12   2      611.93      541.09     44.05 o 
   2  12   2      450.25      443.83     41.81 o 
   3  12   2       49.50       32.75      3.91 o 
   4  12   2       27.91       26.28      2.07 o 
   5  12   2      296.45      331.65     14.82 o 
   6  12   2      222.96      259.34     13.27 o 
   7  12   2      315.51      349.37     14.28 o 
   8  12   2       41.37       51.76      4.24 o 
   9  12   2       15.10       15.37      3.39 o 
  10  12   2       12.07       11.92      2.85 o 
 -10  13   2        0.29        1.28      2.95 o 
  -9  13   2        0.03       -2.68      3.18 o 
  -8  13   2       10.47       12.89      4.04 o 
  -7  13   2        0.99       -1.31      4.31 o 
  -6  13   2      128.02      133.57      7.83 o 
  -5  13   2      345.00      336.93      8.96 o 
  -4  13   2        6.74        5.75      1.83 o 
  -3  13   2        1.46       -0.23      1.56 o 
  -2  13   2      100.78       79.06     22.75 o 
  -1  13   2       42.88       37.75     18.92 o 
   0  13   2      408.58      410.32     41.11 o 
   1  13   2      152.51      141.04     27.91 o 
   2  13   2       80.01       87.78      6.71 o 
   3  13   2       21.98       28.52      3.86 o 
   4  13   2      770.96      736.18      9.19 o 
   5  13   2       13.04       13.10      4.05 o 
   6  13   2      173.00      171.26      8.49 o 
   7  13   2      505.55      558.45     22.02 o 
   8  13   2        0.45       -0.10      3.19 o 
   9  13   2        1.73       -0.16      2.71 o 
  10  13   2       17.35       17.38      2.67 o 
 -10  14   2        9.69        7.12      9.63 o 
  -9  14   2        0.73       -0.59      2.90 o 
  -8  14   2      319.98      375.36     26.24 o 
  -7  14   2       17.83       23.03      4.78 o 
  -6  14   2       26.84       26.66      5.06 o 
  -5  14   2      179.60      163.56      5.19 o 
  -4  14   2      187.28      175.19      6.97 o 
  -3  14   2      495.48      504.78     16.22 o 
  -2  14   2       17.08       18.98      3.01 o 
  -1  14   2      734.40      701.18     11.63 o 
   0  14   2       84.65       89.38      3.80 o 
   1  14   2      170.09      176.43      5.85 o 
   2  14   2     1474.39     1254.50     34.18 o 
   3  14   2        1.05        0.75      3.32 o 
   4  14   2        3.13       -0.11      3.16 o 
   5  14   2       84.22       82.63      5.31 o 
   6  14   2      131.03      146.66      5.91 o 
   7  14   2      408.17      484.56     10.76 o 
   8  14   2      147.92      177.17     14.43 o 
   9  14   2      183.70      214.93     11.55 o 
  10  14   2       22.77       26.57      2.67 o 
  -9  15   2       48.47       51.24      5.88 o 
  -8  15   2       89.69      100.93      8.21 o 
  -7  15   2       18.45       22.32      4.00 o 
  -6  15   2        5.61        7.61      3.39 o 
  -5  15   2        0.97        1.81      3.40 o 
  -4  15   2       55.77       60.28      4.28 o 
  -3  15   2      190.26      196.59      4.73 o 
  -2  15   2       24.03       25.42      2.92 o 
  -1  15   2      618.68      550.00     15.55 o 
   0  15   2       44.90       42.66      4.06 o 
   1  15   2       61.88       60.75      3.91 o 
   2  15   2      518.62      479.69     12.82 o 
   3  15   2       34.00       32.04      3.68 o 
   4  15   2      156.68      162.28      6.26 o 
   5  15   2        1.05       -1.13      2.98 o 
   6  15   2      167.39      180.50      7.17 o 
   7  15   2      263.79      316.77     14.93 o 
   8  15   2        0.95        1.37      2.85 o 
   9  15   2        4.05        7.73      3.24 o 
  -9  16   2        5.36        3.10      4.02 o 
  -8  16   2       31.74       33.86      3.17 o 
  -7  16   2       19.53       25.93      4.89 o 
  -6  16   2      123.08      109.13      6.11 o 
  -5  16   2      114.18      122.08      4.62 o 
  -4  16   2       40.07       33.49      3.98 o 
  -3  16   2       28.88       26.92      3.14 o 
  -2  16   2      157.79      154.24     10.27 o 
  -1  16   2       10.30        7.41      2.80 o 
   0  16   2       44.17       36.63      3.28 o 
   1  16   2       25.84       33.51      3.11 o 
   2  16   2      154.23      138.49      3.51 o 
   3  16   2      331.95      352.42     10.30 o 
   4  16   2      199.34      224.22     16.42 o 
   5  16   2      210.92      217.08      6.60 o 
   6  16   2       14.22       20.98      3.63 o 
   7  16   2        1.82        0.18      3.20 o 
   8  16   2        8.37       11.33      2.79 o 
  -8  17   2        0.82        2.83      2.47 o 
  -7  17   2        2.98       -0.10      2.85 o 
  -6  17   2        9.38        7.15      2.96 o 
  -5  17   2       36.38       29.99      5.58 o 
  -4  17   2       41.63       37.87      3.42 o 
  -3  17   2        0.09        2.47      3.41 o 
  -2  17   2        0.03       -1.08      2.85 o 
  -1  17   2        2.33        1.13      2.57 o 
   0  17   2      302.10      282.33     11.35 o 
   1  17   2       28.57       23.45      2.96 o 
   2  17   2        0.65       -1.12      2.47 o 
   3  17   2      143.51      155.91      8.64 o 
   4  17   2       80.79       87.28      4.26 o 
   5  17   2       30.86       35.67      3.72 o 
   6  17   2       18.79       22.06      5.10 o 
   7  17   2        2.11        3.11      3.65 o 
   8  17   2        1.51        6.21      2.67 o 
  -7  18   2        1.00        1.70      2.95 o 
  -6  18   2       11.24       11.20      4.06 o 
  -5  18   2       15.77       15.54      3.25 o 
  -4  18   2       13.89       15.72      2.97 o 
  -3  18   2       72.10       71.50      5.14 o 
  -2  18   2       92.18       97.63      5.23 o 
  -1  18   2      248.70      217.54     12.84 o 
   0  18   2       12.09        9.79      2.51 o 
   1  18   2        8.83       10.75      2.45 o 
   2  18   2       43.94       36.15      2.94 o 
   3  18   2      200.40      203.90      9.74 o 
   4  18   2        2.12        5.05      3.05 o 
   5  18   2       26.03       28.11      4.31 o 
   6  18   2       10.16        9.35      3.38 o 
   7  18   2        6.85        4.72      2.99 o 
  -6  19   2        0.02        2.21      3.55 o 
  -5  19   2        1.14        0.85      2.29 o 
  -4  19   2       31.81       26.88      2.82 o 
  -3  19   2        3.33        3.60      2.20 o 
  -2  19   2        4.99        2.30      2.11 o 
  -1  19   2        3.02        4.21      2.87 o 
   0  19   2        4.69        1.71      2.40 o 
   1  19   2        1.77        4.41      2.33 o 
   2  19   2        4.85        4.36      2.32 o 
   3  19   2        0.04        1.86      2.96 o 
   4  19   2       17.90       14.45      7.76 o 
   5  19   2        0.04        1.42      3.66 o 
   6  19   2       20.80       32.17      3.64 o 
  -5  20   2        0.36        0.11      2.19 o 
  -4  20   2        6.53        4.82      2.29 o 
  -3  20   2       69.17       71.17      3.08 o 
  -2  20   2        1.94        0.48      1.96 o 
  -1  20   2       17.45       14.30      2.15 o 
   0  20   2        3.06        1.79      2.52 o 
   1  20   2        1.32        4.79      2.65 o 
   2  20   2        0.74       -0.48      3.93 o 
   3  20   2        6.04       -0.55      3.55 o 
   4  20   2        0.33        0.41      2.27 o 
   5  20   2        3.93        0.16      3.29 o 
  -3  21   2        0.26        1.49      1.95 o 
  -2  21   2        0.40       -0.88      1.64 o 
  -1  21   2        1.21        2.09      1.63 o 
   0  21   2        3.68        5.28      1.74 o 
   1  21   2       26.40       19.40      2.18 o 
   2  21   2        0.08       -0.83      2.27 o 
   3  21   2        0.04        0.42      2.54 o 
 -13   1   3        0.59        3.27      4.15 o 
 -12   1   3        3.23        1.08      3.68 o 
 -11   1   3       22.82       41.28      6.57 o 
 -10   1   3        6.88        4.13      4.08 o 
  -9   1   3      145.98      156.07      9.23 o 
  -8   1   3      122.87      119.06     20.72 o 
  -7   1   3      528.91      497.43     29.63 o 
  -6   1   3     9036.93     9640.18    135.28 o 
  -5   1   3       27.89       38.36      6.22 o 
  -4   1   3      912.63      926.73     19.46 o 
  -3   1   3     1654.64     1719.03     36.95 o 
  -2   1   3     1735.43     1683.93     22.33 o 
  -1   1   3    11944.57    11583.62    145.90 o 
   0   1   3     2577.00     2423.47     53.02 o 
   1   1   3       64.97       72.67      1.45 o 
   2   1   3     2252.15     1967.62     21.52 o 
   3   1   3     7771.31     7687.82     88.28 o 
   4   1   3        0.64        0.07      3.58 o 
   5   1   3      511.93      545.35     15.61 o 
   6   1   3       20.26       25.78      2.15 o 
   7   1   3      468.11      465.08      8.40 o 
   8   1   3       20.20       22.05      2.74 o 
   9   1   3      189.03      177.47      6.44 o 
  10   1   3        5.53        3.78      2.35 o 
  11   1   3       54.28       41.97      4.11 o 
  12   1   3       16.01       16.71      2.85 o 
 -13   2   3        0.26       -3.90      3.90 o 
 -12   2   3       36.81       32.02      5.00 o 
 -11   2   3       31.93       27.92      4.38 o 
 -10   2   3       12.14        8.72      4.16 o 
  -9   2   3       23.75       19.79      2.44 o 
  -8   2   3       65.94       65.53      5.79 o 
  -7   2   3       42.06       46.02     14.21 o 
  -6   2   3     5912.10     6561.09    138.79 o 
  -5   2   3      815.25      776.92     19.22 o 
  -4   2   3     1182.48     1258.54     23.81 o 
  -3   2   3     3257.48     3627.78     44.71 o 
  -2   2   3     1062.70     1078.94     17.65 o 
  -1   2   3      702.01      664.23      9.89 o 
   0   2   3      810.52      688.71     20.51 o 
   1   2   3     2954.21     2623.97     52.37 o 
   2   2   3       52.88       54.25      1.97 o 
   3   2   3       79.49       90.46      2.18 o 
   4   2   3      623.78      574.77      7.94 o 
   5   2   3       67.13       75.23      2.64 o 
   6   2   3       39.13       33.67      4.10 o 
   7   2   3        4.03        1.89      1.91 o 
   8   2   3      283.24      279.21     10.08 o 
   9   2   3      139.32      131.50      7.96 o 
  10   2   3       54.87       51.74      2.95 o 
  11   2   3        8.46        6.27      2.35 o 
  12   2   3       18.93       10.68      2.14 o 
 -13   3   3        8.44       10.75      4.87 o 
 -12   3   3        9.53        8.66      4.58 o 
 -11   3   3        2.70       -0.73      4.94 o 
 -10   3   3        6.95        9.51      5.41 o 
  -9   3   3      224.22      201.93      9.17 o 
  -8   3   3      539.61      562.52     34.72 o 
  -7   3   3       71.17       77.28     15.66 o 
  -6   3   3       36.89       47.84     11.61 o 
  -5   3   3      695.32      672.13     26.74 o 
  -4   3   3      270.89      271.06     16.39 o 
  -3   3   3      226.33      266.46      6.74 o 
  -2   3   3      525.58      571.61     10.80 o 
  -1   3   3     2336.88     2146.37     21.20 o 
   0   3   3     2600.43     2385.47     26.86 o 
   1   3   3     2285.72     2273.95     30.75 o 
   3   3   3     4062.34     4117.88     46.58 o 
   4   3   3     2865.56     2855.27     29.77 o 
   5   3   3      132.65      134.94      3.54 o 
   6   3   3     1632.88     1728.78     22.01 o 
   7   3   3      689.41      678.97     11.57 o 
   8   3   3       10.74       10.54      2.58 o 
   9   3   3      145.05      150.24     10.43 o 
  10   3   3        5.45        3.39      2.58 o 
  11   3   3        7.97        4.79      2.54 o 
  12   3   3        0.19        0.41      2.16 o 
 -13   4   3        2.15        3.28      4.04 o 
 -12   4   3       19.12       14.17      4.56 o 
 -11   4   3        5.02        2.02      4.89 o 
 -10   4   3        5.67        5.71      5.39 o 
  -9   4   3       39.07       37.74      6.97 o 
  -8   4   3       45.88       40.49      4.63 o 
  -7   4   3       18.00       24.75      3.07 o 
  -6   4   3       43.32       40.40      3.11 o 
  -5   4   3        2.35       11.34      1.99 o 
  -4   4   3        9.86        4.59      2.11 o 
  -3   4   3      949.11      953.34     15.48 o 
  -2   4   3      399.98      381.52      5.57 o 
  -1   4   3      434.58      377.60      5.69 o 
   0   4   3        3.73        6.87      1.72 o 
   1   4   3        3.53       19.09      7.52 o 
   2   4   3      999.50     1010.81     14.77 o 
   3   4   3       84.54       68.83      3.33 o 
   4   4   3     4204.44     4014.79     46.62 o 
   5   4   3      551.36      535.67      8.91 o 
   6   4   3     1233.43     1320.41     22.53 o 
   7   4   3        0.03        1.48      2.07 o 
   8   4   3       80.79       89.90      5.61 o 
   9   4   3       58.60       54.01      3.99 o 
  10   4   3       20.42       22.32      3.08 o 
  11   4   3        6.14        4.32      2.41 o 
  12   4   3        3.75        3.47      2.54 o 
 -12   5   3        2.69        3.14      4.67 o 
 -11   5   3        9.06       -0.10      5.04 o 
 -10   5   3       33.94       36.30      6.39 o 
  -9   5   3       18.32       18.96      6.13 o 
  -8   5   3        0.01       -0.83      2.06 o 
  -7   5   3        1.07       -1.58      1.58 o 
  -6   5   3       72.48       79.04      7.47 o 
  -5   5   3      458.45      442.74     20.33 o 
  -4   5   3      855.10      819.50     12.98 o 
  -3   5   3      769.69      852.14     25.12 o 
  -2   5   3     1046.73     1101.07     17.10 o 
  -1   5   3      520.58      497.91      6.91 o 
   0   5   3      193.99      127.71      2.47 o 
   1   5   3      600.58      631.49      7.87 o 
   2   5   3      237.56      204.04      4.37 o 
   3   5   3      626.55      565.53      9.95 o 
   4   5   3     1332.28     1403.88     18.70 o 
   5   5   3       21.50       19.83      1.88 o 
   6   5   3      616.66      669.37     13.20 o 
   7   5   3      363.20      393.32      8.55 o 
   8   5   3       15.86       14.24      2.83 o 
   9   5   3        4.07        0.34      3.22 o 
  10   5   3       57.58       61.19      5.59 o 
  11   5   3        0.86       -0.58      2.27 o 
  12   5   3        0.62        0.75      2.43 o 
 -12   6   3        1.74       -2.85      4.37 o 
 -11   6   3        1.35        0.85      4.99 o 
 -10   6   3        0.18        7.49      5.63 o 
  -9   6   3      119.91      121.90      7.08 o 
  -8   6   3      143.12      140.38      4.38 o 
  -7   6   3      331.69      323.43     11.64 o 
  -6   6   3       13.00        9.62      1.84 o 
  -5   6   3      140.36      151.83      4.36 o 
  -4   6   3      199.76      193.73      6.71 o 
  -3   6   3       43.60       35.89      1.99 o 
  -2   6   3      357.30      341.26      5.71 o 
  -1   6   3       15.03       12.52      1.14 o 
   0   6   3       11.87       22.30      6.33 o 
   1   6   3      801.86      865.50     10.43 o 
   2   6   3     1945.74     2111.58     35.46 o 
   3   6   3        9.87       21.93      5.12 o 
   4   6   3      256.55      254.18     13.24 o 
   5   6   3        7.61       10.61      3.68 o 
   6   6   3      421.22      485.38     10.37 o 
   7   6   3       97.43      104.12      3.50 o 
   8   6   3        0.06        0.62      3.55 o 
   9   6   3       72.46       72.71      5.83 o 
  10   6   3       70.80       75.80      5.84 o 
  11   6   3        3.03        2.10      2.31 o 
  12   6   3       28.60       26.35      4.06 o 
 -12   7   3        4.54        3.21      4.34 o 
 -11   7   3        0.43        4.59      4.79 o 
 -10   7   3       18.11       13.43      4.78 o 
  -9   7   3      208.57      219.56     11.41 o 
  -8   7   3        0.18        4.16      2.45 o 
  -7   7   3      111.11       99.07      3.70 o 
  -6   7   3       75.81       82.51      3.95 o 
  -5   7   3      117.84       88.59      3.51 o 
  -4   7   3     1446.91     1485.13     21.99 o 
  -3   7   3      106.90      100.90      3.43 o 
  -2   7   3      329.01      349.30      6.11 o 
  -1   7   3     1181.74     1356.69     17.26 o 
   0   7   3      858.52      966.29     13.93 o 
   1   7   3      704.05      737.39      9.45 o 
   2   7   3     2612.74     2668.41     60.05 o 
   3   7   3      153.30      157.92     10.99 o 
   4   7   3     1856.39     1829.62     24.13 o 
   5   7   3       29.99       37.58      2.49 o 
   6   7   3      378.31      411.54      8.45 o 
   7   7   3      477.14      468.71     16.97 o 
   8   7   3        0.01        0.87      2.96 o 
   9   7   3        4.12        2.06      2.98 o 
  10   7   3        2.35        2.02      2.71 o 
  11   7   3        0.39       -2.14      2.52 o 
  12   7   3        0.00        1.30      2.05 o 
 -12   8   3        5.27        2.91      4.21 o 
 -11   8   3        0.02        0.85      4.66 o 
 -10   8   3        3.90        3.77      4.41 o 
  -9   8   3       12.67        8.61      4.98 o 
  -8   8   3       64.69       61.51      5.88 o 
  -7   8   3        2.38        0.59      1.92 o 
  -6   8   3      415.39      418.04     16.22 o 
  -5   8   3      131.18      124.81     21.82 o 
  -4   8   3      133.14      145.58     12.50 o 
  -3   8   3     2160.89     2237.57     28.80 o 
  -2   8   3      953.54      963.51     13.94 o 
  -1   8   3      655.35      783.83     15.79 o 
   0   8   3     2760.41     3002.17     54.04 o 
   1   8   3       78.21       81.59      2.42 o 
   2   8   3     3498.21     3694.34     47.56 o 
   3   8   3      289.70      279.25     17.50 o 
   4   8   3       85.67       99.78      5.83 o 
   5   8   3      703.92      673.59     11.45 o 
   6   8   3       12.70       17.92      2.38 o 
   7   8   3        0.10       -1.00      1.84 o 
   8   8   3        0.01        0.66      2.78 o 
   9   8   3       35.41       30.80      3.91 o 
  10   8   3        0.12       -1.07      2.64 o 
  11   8   3        3.21        6.57      2.47 o 
 -12   9   3        2.62        2.95      4.36 o 
 -11   9   3       44.48       30.55      4.77 o 
 -10   9   3       26.47       24.25      4.80 o 
  -9   9   3       15.28       16.82      5.02 o 
  -8   9   3       40.24       33.04      4.23 o 
  -7   9   3        1.95        0.53      2.08 o 
  -6   9   3      541.31      539.55     16.16 o 
  -5   9   3      384.06      374.54     12.47 o 
  -4   9   3        2.73       -1.23      3.03 o 
  -3   9   3       40.87       49.50      2.62 o 
  -2   9   3     1443.57     1422.31     19.59 o 
  -1   9   3     2118.73     2206.09     32.06 o 
   0   9   3      467.46      447.93     16.61 o 
   1   9   3     1213.44     1201.01     51.12 o 
   2   9   3        7.23        3.11      1.60 o 
   3   9   3       12.86       12.44      1.39 o 
   4   9   3       13.97       12.52      1.68 o 
   5   9   3      165.52      173.08     12.32 o 
   6   9   3        7.03        6.64      1.81 o 
   7   9   3        2.44        3.59      3.07 o 
   8   9   3       13.11       13.75      3.08 o 
   9   9   3      100.23      104.07      7.47 o 
  10   9   3       52.19       45.05      3.30 o 
  11   9   3       52.83       50.28      3.07 o 
 -11  10   3       35.37       35.78      5.96 o 
 -10  10   3       36.42       32.25      4.69 o 
  -9  10   3        8.05        4.44      4.92 o 
  -8  10   3       42.02       38.19      4.27 o 
  -7  10   3       52.30       48.21      4.70 o 
  -6  10   3        3.42        0.01      2.42 o 
  -5  10   3       16.00       14.67      7.51 o 
  -4  10   3      147.80      153.90      7.88 o 
  -3  10   3       16.01       22.48      5.54 o 
  -2  10   3      898.52     1010.78     36.45 o 
  -1  10   3      153.45      131.97     10.45 o 
   0  10   3       33.84       43.82     14.64 o 
   1  10   3      942.39      897.72     45.67 o 
   2  10   3        0.02        0.86      1.79 o 
   3  10   3       57.04       57.80      2.71 o 
   4  10   3        0.01        1.35      1.60 o 
   5  10   3      180.58      194.60      5.29 o 
   6  10   3      141.34      141.17      5.61 o 
   7  10   3      178.06      162.26      5.27 o 
   8  10   3        6.81        2.69      3.27 o 
   9  10   3        1.21        1.90      2.97 o 
  10  10   3       12.52       10.99      2.77 o 
  11  10   3       54.64       55.57      5.44 o 
 -11  11   3       16.09       19.18      3.87 o 
 -10  11   3        7.21        7.00      4.20 o 
  -9  11   3       44.26       42.63      3.77 o 
  -8  11   3        2.97        2.34      3.76 o 
  -7  11   3       69.76       71.99      9.38 o 
  -6  11   3      242.63      244.89     12.46 o 
  -5  11   3       85.39       84.54      4.80 o 
  -4  11   3       28.58       32.47      2.69 o 
  -3  11   3        3.69        4.63      1.58 o 
  -2  11   3     1298.40     1370.13     21.67 o 
  -1  11   3       91.60       72.17     18.31 o 
   0  11   3        1.73       11.52     12.89 o 
   1  11   3       54.61       60.98     17.60 o 
   2  11   3       92.10       91.85     20.79 o 
   3  11   3       10.63       10.88      1.68 o 
   4  11   3        0.00       -1.41      1.41 o 
   5  11   3        9.34        7.75      1.71 o 
   6  11   3       13.44       18.28      3.66 o 
   7  11   3       15.18       20.85      3.56 o 
   8  11   3        2.07        4.55      3.60 o 
   9  11   3       20.99       17.88      3.02 o 
  10  11   3       17.47       19.17      3.21 o 
  11  11   3        4.31        6.12      2.12 o 
 -11  12   3        6.35       -0.33     12.56 o 
 -10  12   3       11.56        9.46      5.36 o 
  -9  12   3        2.19        2.99      3.77 o 
  -8  12   3       27.78       28.78      4.99 o 
  -7  12   3       15.03       17.96      4.95 o 
  -6  12   3       66.60       71.98      6.26 o 
  -5  12   3        0.00        0.93      2.00 o 
  -4  12   3        0.19        5.07      1.84 o 
  -3  12   3       64.72       57.80      3.30 o 
  -2  12   3       32.47       32.91      8.24 o 
  -1  12   3        0.34       -0.41     13.81 o 
   0  12   3       53.99       45.40     17.80 o 
   1  12   3        3.89        4.90     15.63 o 
   2  12   3      204.61      156.10     27.03 o 
   3  12   3       20.34       15.04      5.72 o 
   4  12   3      528.18      506.29     19.02 o 
   5  12   3       87.66       90.32      3.28 o 
   6  12   3        0.43        3.39      3.51 o 
   7  12   3        0.01       -0.38      3.09 o 
   8  12   3        9.59       20.75      3.70 o 
   9  12   3      238.00      292.65     17.83 o 
  10  12   3        0.35        0.81      2.43 o 
 -10  13   3        2.06        6.55      4.82 o 
  -9  13   3       32.80       36.23      3.74 o 
  -8  13   3        0.13        1.45      3.85 o 
  -7  13   3       68.62       77.82      5.19 o 
  -6  13   3       58.84       65.56      6.39 o 
  -5  13   3        3.63       -1.45      3.85 o 
  -4  13   3       49.03       39.48      5.93 o 
  -3  13   3       20.53       24.95      2.09 o 
  -2  13   3       12.43        7.01      3.25 o 
  -1  13   3        5.50        2.66     16.39 o 
   0  13   3      119.73       94.13     24.59 o 
   1  13   3       87.71       96.91      7.27 o 
   2  13   3        4.94        5.51      3.72 o 
   3  13   3      351.31      384.07     15.18 o 
   4  13   3     2393.17     2379.41     55.05 o 
   5  13   3        4.63        2.71      3.74 o 
   6  13   3     1271.43     1332.30     19.44 o 
   7  13   3      260.19      296.53      8.32 o 
   8  13   3       46.07       46.36      3.72 o 
   9  13   3       46.52       50.80      6.07 o 
  10  13   3        0.02        0.28      2.20 o 
 -10  14   3        4.67        5.71     10.23 o 
  -9  14   3        0.30       -1.61      2.98 o 
  -8  14   3       38.22       46.57      4.26 o 
  -7  14   3       36.51       40.91      4.66 o 
  -6  14   3       14.58       12.94      3.75 o 
  -5  14   3       73.03       73.53      4.48 o 
  -4  14   3       56.44       55.03      4.18 o 
  -3  14   3        0.55        1.80      3.14 o 
  -2  14   3      128.32      124.11      3.99 o 
  -1  14   3     1071.28      929.35     15.02 o 
   0  14   3      189.38      203.80      6.83 o 
   1  14   3      183.62      170.78      5.71 o 
   2  14   3      688.43      605.40     12.28 o 
   3  14   3        7.55        5.61      3.33 o 
   4  14   3      136.93      142.41      7.51 o 
   5  14   3      668.12      687.60     15.18 o 
   6  14   3       43.59       54.17      4.30 o 
   7  14   3       56.18       69.49      4.85 o 
   8  14   3        5.25        3.38      2.63 o 
   9  14   3        5.30        4.34      2.68 o 
  -9  15   3        5.98        6.68      2.86 o 
  -8  15   3        1.23        1.38      3.17 o 
  -7  15   3       28.14       27.16      4.44 o 
  -6  15   3        8.21        4.28      3.35 o 
  -5  15   3       11.14        9.74      3.54 o 
  -4  15   3        8.39        7.57      3.66 o 
  -3  15   3       22.47       30.79      4.23 o 
  -2  15   3       16.81       23.19      3.23 o 
  -1  15   3      143.96      114.53      5.20 o 
   0  15   3       45.06       39.75      3.15 o 
   1  15   3        9.07       14.12      3.11 o 
   2  15   3       44.58       43.22      3.05 o 
   3  15   3      204.63      183.66      7.75 o 
   4  15   3      197.23      212.22      8.77 o 
   5  15   3       41.38       36.55      4.09 o 
   6  15   3       37.53       38.71      3.84 o 
   7  15   3        2.66       -1.28      3.10 o 
   8  15   3       50.24       76.01      4.97 o 
   9  15   3        0.29        1.30      2.28 o 
  -9  16   3        2.13        1.15      4.32 o 
  -8  16   3       58.08       65.42      3.66 o 
  -7  16   3       40.69       41.67      4.25 o 
  -6  16   3        0.72       -1.05      2.88 o 
  -5  16   3       45.39       47.21      5.88 o 
  -4  16   3       45.82       41.52      3.89 o 
  -3  16   3        0.27       -0.26      3.46 o 
  -2  16   3        8.73       11.02      2.95 o 
  -1  16   3      474.25      454.75      8.10 o 
   0  16   3        7.15        6.67      2.80 o 
   1  16   3       10.03        6.93      2.80 o 
   2  16   3      287.97      273.43      5.49 o 
   3  16   3       77.84       82.00      4.60 o 
   4  16   3        1.32       -1.77      3.37 o 
   5  16   3       70.11       70.79      4.88 o 
   6  16   3        0.11        1.99      3.39 o 
   7  16   3       10.82       10.70      2.87 o 
   8  16   3        2.94        4.23      2.59 o 
  -8  17   3        1.46       -1.04      2.54 o 
  -7  17   3       15.68       13.20      3.21 o 
  -6  17   3       10.19        9.55      2.76 o 
  -5  17   3       47.18       48.15      6.09 o 
  -4  17   3      384.79      415.12     11.94 o 
  -3  17   3        3.96        2.30      2.58 o 
  -2  17   3      248.81      238.75      6.73 o 
  -1  17   3       25.14       28.03      3.37 o 
   0  17   3        0.06       -1.50      2.85 o 
   1  17   3       26.48       22.71      2.73 o 
   2  17   3       60.82       61.39      3.08 o 
   3  17   3        6.45        5.18      3.48 o 
   4  17   3        4.90        5.06      3.73 o 
   5  17   3       16.96       16.67      3.85 o 
   6  17   3       10.73        9.12      3.15 o 
   7  17   3        9.45       12.08      4.74 o 
  -7  18   3       35.21       36.21      2.89 o 
  -6  18   3        4.99        5.21      2.56 o 
  -5  18   3        8.98        9.04      2.68 o 
  -4  18   3        0.56        0.58      2.69 o 
  -3  18   3       19.15       13.01      2.99 o 
  -2  18   3        3.06        6.88      2.46 o 
  -1  18   3        0.40        0.65      3.18 o 
   0  18   3       21.33       21.99      2.96 o 
   1  18   3       18.45       23.77      3.11 o 
   2  18   3        0.07        1.78      2.54 o 
   3  18   3        5.53        1.86      3.16 o 
   4  18   3       41.45       46.62      4.02 o 
   5  18   3        0.14       -4.46      4.46 o 
   6  18   3        3.75        3.38      2.91 o 
   7  18   3        7.50       11.21      3.04 o 
  -6  19   3       40.59       40.13      3.05 o 
  -5  19   3        1.77        2.59      2.22 o 
  -4  19   3        0.52        2.10      2.47 o 
  -3  19   3       14.19       12.62      2.33 o 
  -2  19   3        3.26        0.32      2.13 o 
  -1  19   3        1.50        0.92      2.11 o 
   0  19   3        9.22        7.16      2.92 o 
   1  19   3       81.74       97.08      9.75 o 
   2  19   3        0.53        0.64      6.22 o 
   3  19   3       10.26       16.32      4.03 o 
   4  19   3       21.14       24.42      2.45 o 
   5  19   3        4.42        2.92      3.01 o 
  -5  20   3        0.01       -3.07      3.07 o 
  -4  20   3       11.02       12.91      2.45 o 
  -3  20   3       12.56        8.03      3.34 o 
  -2  20   3        1.55        2.61      1.91 o 
  -1  20   3        2.33       -0.48      1.82 o 
   0  20   3        0.56       -1.33      1.88 o 
   1  20   3        2.11        4.85      1.94 o 
   2  20   3       11.53       14.15      3.26 o 
   3  20   3       14.85       13.90      4.51 o 
   4  20   3       31.49       50.32      3.53 o 
  -3  21   3        6.11        4.15      2.41 o 
  -2  21   3       34.30       36.25      2.55 o 
  -1  21   3       31.15       35.30      4.18 o 
   0  21   3        7.49        5.40      1.67 o 
   1  21   3       15.45       22.21      2.65 o 
   2  21   3        2.35        2.03      2.28 o 
   3  21   3       19.01       17.85      2.77 o 
 -13   0   4        0.45       -3.15      9.39 o 
 -12   0   4        6.47        4.69      5.39 o 
 -11   0   4       99.24       96.85      7.75 o 
 -10   0   4      195.35      193.72      8.87 o 
  -9   0   4      504.27      494.10     51.35 o 
  -8   0   4      594.90      600.07    121.33 o 
  -7   0   4      161.89      188.14     20.77 o 
  -6   0   4    20374.51    22748.14    425.05 o 
  -5   0   4     1250.61     1575.74     43.68 o 
  -4   0   4      919.28      999.63     29.50 o 
  -3   0   4     5216.18     6112.64    118.66 o 
  -2   0   4        1.16        0.72      2.99 o 
  -1   0   4      309.92      266.44      7.23 o 
   0   0   4     1440.84     1437.14     24.30 o 
   2   0   4     3327.52     2869.49     35.74 o 
   3   0   4      229.43      182.21      6.47 o 
   4   0   4      633.64      713.73     24.18 o 
   5   0   4       41.82       37.99      8.55 o 
   6   0   4        8.74       13.67      9.05 o 
   7   0   4      543.22      481.64     34.23 o 
   8   0   4       44.58       45.22      3.81 o 
   9   0   4       88.81       95.20      4.48 o 
  10   0   4       24.67       21.65      3.38 o 
  11   0   4      137.48      139.03      5.56 o 
  12   0   4       51.37       54.18     10.71 o 
 -13   1   4        0.02       -1.62      6.90 o 
 -12   1   4       43.08       40.71      5.46 o 
 -11   1   4        0.91        0.59      3.83 o 
 -10   1   4       49.45       51.61      4.69 o 
  -9   1   4     1678.10     1723.84     47.75 o 
  -8   1   4        5.87        7.48      5.58 o 
  -7   1   4      561.72      577.17     32.75 o 
  -6   1   4    16722.97    18532.79    337.02 o 
  -5   1   4      294.66      252.03     12.39 o 
  -4   1   4     1142.35     1280.12     24.61 o 
  -3   1   4       47.45       34.74      4.35 o 
  -2   1   4     1483.81     1380.72     42.91 o 
  -1   1   4     3421.73     3353.33     36.48 o 
   0   1   4        8.01       12.87      1.77 o 
   1   1   4     1948.41     1763.43     49.14 o 
   2   1   4      520.19      483.34     13.53 o 
   3   1   4     5964.67     5632.20     92.38 o 
   4   1   4      320.61      341.95      7.22 o 
   5   1   4       21.10       27.46      5.61 o 
   6   1   4     2472.50     2523.38     81.12 o 
   7   1   4       37.78       38.12      6.87 o 
   8   1   4       57.84       60.89      2.73 o 
   9   1   4      209.78      214.00      4.67 o 
  10   1   4        6.35        4.30      2.41 o 
  11   1   4        7.67        5.60      2.23 o 
  12   1   4       12.49        8.93      2.39 o 
 -13   2   4        0.23        2.63      9.18 o 
 -12   2   4       54.43       45.12      5.68 o 
 -11   2   4        4.58       12.65      4.98 o 
 -10   2   4        4.18        0.69      4.19 o 
  -9   2   4      145.63      140.40      6.16 o 
  -8   2   4        0.13        2.47      5.08 o 
  -7   2   4     1941.55     1865.62     57.43 o 
  -6   2   4      162.20      173.70     17.77 o 
  -5   2   4     3194.65     3378.38     78.62 o 
  -4   2   4     3353.15     3579.97     54.01 o 
  -3   2   4     1229.54     1436.62     39.05 o 
  -2   2   4      986.64      924.18     14.55 o 
  -1   2   4      363.72      299.27      5.18 o 
   0   2   4      512.49      486.57     11.13 o 
   1   2   4      483.88      475.73     13.55 o 
   2   2   4        7.88       10.35      2.94 o 
   3   2   4      289.61      307.31     15.97 o 
   4   2   4      574.02      593.64     12.75 o 
   5   2   4      162.82      147.78      4.68 o 
   6   2   4       51.30       51.16      6.58 o 
   7   2   4       80.34       71.43      9.90 o 
   8   2   4       48.76       47.05      2.81 o 
   9   2   4      112.15      106.28      4.96 o 
  10   2   4       11.22       13.53      2.45 o 
  11   2   4        2.93        0.13      2.40 o 
  12   2   4       46.11       40.97      4.65 o 
 -13   3   4        0.45       -0.67      4.46 o 
 -12   3   4       10.08        8.56      4.54 o 
 -11   3   4       25.90       26.05      5.11 o 
 -10   3   4        0.03       -2.74      5.18 o 
  -9   3   4      203.92      187.19     18.52 o 
  -8   3   4       18.44       18.62      2.33 o 
  -7   3   4      142.92      151.35     19.73 o 
  -6   3   4       92.49       72.47     13.53 o 
  -5   3   4       96.23       82.66     11.89 o 
  -4   3   4       87.88       64.97      9.16 o 
  -3   3   4     1424.21     1435.52     52.56 o 
  -2   3   4       31.59       31.68      1.38 o 
  -1   3   4     3374.15     3283.22     35.94 o 
   0   3   4      154.46      130.75      5.53 o 
   1   3   4        5.47        7.90      1.28 o 
   2   3   4        2.18        6.05      0.85 o 
   3   3   4      232.73      207.26      6.03 o 
   4   3   4      131.26      130.17      6.50 o 
   5   3   4      339.96      381.70      7.11 o 
   6   3   4      471.01      435.71     18.27 o 
   7   3   4      145.46      159.65     15.71 o 
   8   3   4       31.80       31.38      3.17 o 
   9   3   4      107.64      106.50      4.68 o 
  10   3   4       43.20       42.14      2.91 o 
  11   3   4       28.36       25.03      2.84 o 
  12   3   4       13.47       10.07      2.07 o 
 -12   4   4        9.77        5.17      4.52 o 
 -11   4   4        0.64        2.00      4.82 o 
 -10   4   4        2.80        9.73      5.40 o 
  -9   4   4      126.16      128.62     22.81 o 
  -8   4   4       12.99       14.83      2.45 o 
  -7   4   4       20.81       14.55      2.76 o 
  -6   4   4        6.20        9.43      3.22 o 
  -5   4   4      527.10      608.91     10.55 o 
  -4   4   4       10.59       10.62      1.33 o 
  -3   4   4       64.71       60.33      4.87 o 
  -2   4   4     1082.19     1045.28     12.24 o 
  -1   4   4     5936.03     6253.59     58.91 o 
   0   4   4     2944.84     2926.83     35.34 o 
   1   4   4       53.81       50.36      1.47 o 
   2   4   4      752.11      740.47      9.11 o 
   3   4   4      864.83      739.69     10.57 o 
   4   4   4      784.92      799.54     11.72 o 
   5   4   4      201.66      241.59      5.92 o 
   6   4   4      675.49      734.86     12.98 o 
   7   4   4       19.34       18.23      8.46 o 
   8   4   4      314.56      323.47     12.09 o 
   9   4   4       89.26       85.07      3.43 o 
  10   4   4       54.19       51.40      3.76 o 
  11   4   4       29.29       21.20      2.37 o 
  12   4   4        0.14        0.99      2.09 o 
 -12   5   4        3.16        3.46      4.44 o 
 -11   5   4        0.44        1.02      5.02 o 
 -10   5   4        2.58        2.44      5.52 o 
  -9   5   4        9.26       13.97      5.78 o 
  -8   5   4        0.15        0.79      2.22 o 
  -7   5   4       15.05        7.00      2.01 o 
  -6   5   4      341.62      318.80     11.70 o 
  -5   5   4        2.22        1.27      1.33 o 
  -4   5   4      495.34      484.69      8.64 o 
  -3   5   4      127.57      139.83      7.05 o 
  -2   5   4     1300.83     1336.33     17.40 o 
  -1   5   4     3051.64     3078.41     30.45 o 
   0   5   4       39.51       40.59      2.30 o 
   1   5   4      515.14      443.63      6.10 o 
   2   5   4       11.00       11.31      1.79 o 
   3   5   4     1072.76     1049.24     12.69 o 
   4   5   4        2.66        6.12      1.34 o 
   5   5   4       31.95       38.77      2.46 o 
   6   5   4      515.17      444.50     14.81 o 
   7   5   4      209.89      230.51     13.03 o 
   8   5   4       32.56       39.11      2.88 o 
   9   5   4      182.35      189.29      8.55 o 
  10   5   4        1.55       -1.76      2.86 o 
  11   5   4       17.29       14.15      2.23 o 
  12   5   4       52.11       42.82      2.87 o 
 -12   6   4        4.70        1.15      4.28 o 
 -11   6   4        8.31        8.94      5.15 o 
 -10   6   4       22.66       19.00      5.64 o 
  -9   6   4       23.66       18.13      5.62 o 
  -8   6   4        0.30       -4.08      4.73 o 
  -7   6   4        8.41        8.80      2.04 o 
  -6   6   4       61.74       74.91      7.85 o 
  -5   6   4        5.35        5.18      1.51 o 
  -4   6   4      333.79      285.78      6.19 o 
  -3   6   4      533.98      538.11     12.42 o 
  -2   6   4      555.92      566.57     17.66 o 
  -1   6   4     2709.61     2993.64     35.10 o 
   0   6   4     6005.68     6235.84     97.92 o 
   1   6   4     3002.99     3070.68     31.02 o 
   2   6   4     4568.22     4664.97     51.14 o 
   3   6   4        1.68       -0.93      0.93 o 
   4   6   4      924.49      976.05     22.17 o 
   5   6   4      200.26      216.17     10.15 o 
   6   6   4      673.75      714.97     18.19 o 
   7   6   4      260.12      265.04     20.59 o 
   8   6   4      106.82       90.98      5.07 o 
   9   6   4        0.65        0.05      3.18 o 
  10   6   4       12.58       11.43      2.64 o 
  11   6   4        0.75       -1.41      2.11 o 
  12   6   4       12.08        7.98      2.31 o 
 -12   7   4        1.20        0.63      4.04 o 
 -11   7   4        0.27       -1.95      4.58 o 
 -10   7   4        0.40        1.76      5.51 o 
  -9   7   4       27.93       30.78      5.09 o 
  -8   7   4        7.92       12.07      4.78 o 
  -7   7   4       98.65       99.74      3.62 o 
  -6   7   4      287.68      294.70      7.72 o 
  -5   7   4      101.99      104.91      3.83 o 
  -4   7   4        0.19        2.28      1.48 o 
  -3   7   4     1611.30     1576.12     82.50 o 
  -2   7   4        3.09        2.40      1.43 o 
  -1   7   4        2.49        3.59      1.15 o 
   0   7   4      235.86      239.94     12.07 o 
   1   7   4      646.80      632.00     13.23 o 
   2   7   4     1883.82     1949.49     35.81 o 
   3   7   4      286.31      304.60      8.42 o 
   4   7   4      516.55      530.13     11.60 o 
   5   7   4      212.44      230.25      7.95 o 
   6   7   4      423.38      447.19     12.12 o 
   7   7   4       97.25       96.73      4.93 o 
   8   7   4       91.95       96.82      4.34 o 
   9   7   4       12.92       12.25      2.91 o 
  10   7   4       25.87       25.73      2.97 o 
  11   7   4        0.24        4.08      2.17 o 
 -12   8   4       31.63       15.99      4.71 o 
 -11   8   4        0.00       -3.44      4.42 o 
 -10   8   4        0.19       -5.36      5.36 o 
  -9   8   4       32.80       29.18      5.24 o 
  -8   8   4        0.45       -2.60      4.95 o 
  -7   8   4      256.48      257.99     18.37 o 
  -6   8   4       46.92       44.32      6.24 o 
  -5   8   4      669.98      742.38     17.10 o 
  -4   8   4      944.56     1058.30     17.00 o 
  -3   8   4      447.50      454.02      8.84 o 
  -2   8   4      342.29      367.06      6.85 o 
  -1   8   4      455.28      448.09      7.58 o 
   0   8   4      104.19      130.98     10.11 o 
   1   8   4      308.99      397.31     15.72 o 
   2   8   4        2.75        3.06      1.06 o 
   3   8   4      224.04      262.48      8.15 o 
   4   8   4      598.96      544.31      9.44 o 
   5   8   4        0.59        0.08      4.47 o 
   6   8   4        2.89        0.31      1.67 o 
   7   8   4      247.82      253.48      6.20 o 
   8   8   4        1.32        1.38      2.80 o 
   9   8   4      119.59      112.84      5.10 o 
  10   8   4       12.16       10.72      2.83 o 
  11   8   4       52.20       52.06      2.82 o 
 -11   9   4        0.14        0.86      4.32 o 
 -10   9   4        1.09        3.58      4.29 o 
  -9   9   4       97.75       83.35      5.78 o 
  -8   9   4        8.08        9.24      5.07 o 
  -7   9   4      248.07      239.76      5.75 o 
  -6   9   4      406.88      407.90      7.00 o 
  -5   9   4       39.11       40.03      3.06 o 
  -4   9   4       26.47       26.59      2.39 o 
  -3   9   4      223.74      222.46     13.43 o 
  -2   9   4       27.78       35.47      2.51 o 
  -1   9   4      570.06      557.13     10.00 o 
   0   9   4       10.96       13.43      6.53 o 
   1   9   4        6.70       14.17     11.37 o 
   2   9   4        9.84       17.28      5.88 o 
   3   9   4      925.89      921.27     13.84 o 
   4   9   4       71.83       71.23      4.20 o 
   5   9   4        1.69        3.28      1.73 o 
   6   9   4       37.35       49.34      3.92 o 
   7   9   4        3.31        2.79      2.95 o 
   8   9   4       24.07       25.67      3.33 o 
   9   9   4       11.92       17.31      3.17 o 
  10   9   4        0.64        2.85      2.47 o 
  11   9   4        0.67        3.34      2.08 o 
 -11  10   4        1.70        1.04      4.57 o 
 -10  10   4        1.84        1.94      4.29 o 
  -9  10   4        0.88       -2.18      4.80 o 
  -8  10   4       34.56       29.45      5.64 o 
  -7  10   4        2.59        8.77      5.21 o 
  -6  10   4      383.91      378.07      8.80 o 
  -5  10   4       31.12       24.46      3.61 o 
  -4  10   4        1.13        3.42      1.99 o 
  -3  10   4     1350.88     1484.53     48.30 o 
  -2  10   4       40.69       26.58      6.95 o 
  -1  10   4      277.71      280.91     13.41 o 
   0  10   4      190.45      215.95     25.78 o 
   1  10   4      120.96      101.12     19.35 o 
   2  10   4        2.97        2.35     12.21 o 
   3  10   4       19.18       20.05      3.06 o 
   4  10   4      165.03      132.65      5.85 o 
   5  10   4       88.51       85.88      2.90 o 
   6  10   4        8.17        6.91      1.94 o 
   7  10   4      111.53      107.62      4.81 o 
   8  10   4       75.21       76.32      4.55 o 
   9  10   4      121.51      122.45      9.29 o 
  10  10   4       18.89       21.35      2.81 o 
  11  10   4        0.47       -0.81      1.90 o 
 -11  11   4        9.14        4.91      4.93 o 
 -10  11   4        3.55       -1.49      4.14 o 
  -9  11   4       21.99       16.66      4.98 o 
  -8  11   4       16.90       24.81      5.42 o 
  -7  11   4       59.11       55.01      5.65 o 
  -6  11   4      184.93      175.84      7.34 o 
  -5  11   4      166.90      172.12      4.90 o 
  -4  11   4        0.54        2.64      1.95 o 
  -3  11   4      120.24      132.25     13.61 o 
  -2  11   4      466.76      421.72     24.87 o 
  -1  11   4        0.20        2.47     13.45 o 
   0  11   4      188.47      156.02     24.05 o 
   1  11   4        0.01        4.01     13.51 o 
   2  11   4       51.75       49.26     18.20 o 
   3  11   4       23.41       29.68      2.25 o 
   4  11   4      238.36      218.70      9.11 o 
   5  11   4       23.10       25.07      2.14 o 
   6  11   4      763.42      793.66     11.03 o 
   7  11   4      241.67      239.15      8.06 o 
   8  11   4      185.59      199.98     10.84 o 
   9  11   4      377.69      462.72     11.94 o 
  10  11   4       40.92       38.48      3.76 o 
 -10  12   4        1.78       -0.28      5.37 o 
  -9  12   4        4.27       11.44      6.92 o 
  -8  12   4        0.32        2.72      4.27 o 
  -7  12   4        5.69        4.46      4.94 o 
  -6  12   4      108.63      114.07      5.60 o 
  -5  12   4       40.27       37.06      4.01 o 
  -4  12   4        0.03       -1.90      2.08 o 
  -3  12   4       17.90       17.33      2.09 o 
  -2  12   4      360.87      372.35     25.83 o 
  -1  12   4      237.47      192.35     28.42 o 
   0  12   4      179.49      142.47     26.55 o 
   1  12   4       44.16       28.96     18.59 o 
   2  12   4      352.71      281.37     34.81 o 
   3  12   4      620.81      660.51      8.53 o 
   4  12   4     1596.49     1574.76     16.21 o 
   5  12   4      349.02      364.08      8.47 o 
   6  12   4        1.74       -0.84      3.28 o 
   7  12   4        1.49        3.13      3.51 o 
   8  12   4        8.63        7.46      3.02 o 
   9  12   4      115.64      142.53     11.05 o 
  10  12   4       10.95        9.36      2.49 o 
 -10  13   4        1.09       -2.73      4.70 o 
  -9  13   4       26.91       33.46      7.33 o 
  -8  13   4      104.29      121.14      7.36 o 
  -7  13   4       22.07       21.32      4.77 o 
  -6  13   4        1.04       -1.21      3.77 o 
  -5  13   4       15.18        9.93      4.20 o 
  -4  13   4        9.69       10.79      2.10 o 
  -3  13   4      166.82      159.42      6.51 o 
  -2  13   4      146.08      136.62      4.56 o 
  -1  13   4       49.64       50.14      3.55 o 
   0  13   4       77.33       85.29      3.98 o 
   1  13   4     1333.06     1166.27     27.87 o 
   2  13   4        0.62        0.79      3.42 o 
   3  13   4      814.44      750.71     13.43 o 
   4  13   4      981.56      973.02     12.64 o 
   5  13   4       46.18       42.17      4.04 o 
   6  13   4      121.38      129.90      5.90 o 
   7  13   4      118.89      122.54      4.44 o 
   8  13   4        1.39       -0.47      2.70 o 
   9  13   4       60.68       72.15      6.21 o 
  10  13   4        1.48        2.28      2.10 o 
  -9  14   4        9.71       13.64      5.69 o 
  -8  14   4       18.29       10.93      3.74 o 
  -7  14   4       43.05       42.96      7.54 o 
  -6  14   4       75.90       85.16      5.11 o 
  -5  14   4        0.58       -1.70      3.70 o 
  -4  14   4      170.71      171.83      9.56 o 
  -3  14   4      134.28      147.17      5.74 o 
  -2  14   4        5.30        1.67      3.75 o 
  -1  14   4      281.94      259.08     13.56 o 
   0  14   4       32.30       44.56      3.42 o 
   1  14   4      206.98      208.09      5.57 o 
   2  14   4      191.48      176.89     14.48 o 
   3  14   4        0.01        6.04      3.25 o 
   4  14   4       88.07       86.14      4.57 o 
   5  14   4      119.09      129.10      5.08 o 
   6  14   4      466.38      501.11     11.12 o 
   7  14   4       50.81       60.43      5.22 o 
   8  14   4       58.19       70.49      6.97 o 
   9  14   4       37.10       41.08      8.51 o 
  -9  15   4        1.89        1.12      4.64 o 
  -8  15   4        9.36       10.90      3.43 o 
  -7  15   4       88.28       91.66      5.47 o 
  -6  15   4      152.35      174.96      7.14 o 
  -5  15   4       40.48       40.56      4.14 o 
  -4  15   4      567.62      558.69      8.50 o 
  -3  15   4        0.54       -2.04      2.83 o 
  -2  15   4      107.25      108.87     12.41 o 
  -1  15   4     1396.20     1228.46     20.12 o 
   0  15   4        3.42        1.34      3.10 o 
   1  15   4      505.31      463.29     12.56 o 
   2  15   4      109.39      100.04      7.74 o 
   3  15   4      442.99      419.19     12.67 o 
   4  15   4      477.04      478.75     10.03 o 
   5  15   4       35.79       33.33      4.12 o 
   6  15   4        0.48        1.51      3.08 o 
   7  15   4        0.47        2.31      2.73 o 
   8  15   4       57.20       69.41      6.70 o 
   9  15   4        0.22        5.08      2.88 o 
  -8  16   4       22.38       23.54      8.26 o 
  -7  16   4       16.10       20.83      3.47 o 
  -6  16   4        1.84        0.92      2.90 o 
  -5  16   4       29.44       37.32      3.55 o 
  -4  16   4        3.37        7.59      3.53 o 
  -3  16   4       15.75       21.11      2.89 o 
  -2  16   4       70.29       67.19      4.03 o 
  -1  16   4       10.68        5.51      3.60 o 
   0  16   4      196.87      188.19      6.45 o 
   1  16   4      318.38      311.69     12.08 o 
   2  16   4      333.69      296.11      6.44 o 
   3  16   4       49.89       52.49      4.39 o 
   4  16   4       73.62       91.31      6.85 o 
   5  16   4       12.76       13.43      3.84 o 
   6  16   4       26.87       26.51      3.68 o 
   7  16   4       88.16       99.32      8.82 o 
   8  16   4        0.81        2.47      2.56 o 
  -8  17   4        4.51        1.95      4.50 o 
  -7  17   4        8.72        4.81      4.23 o 
  -6  17   4        3.54        4.15      2.61 o 
  -5  17   4       31.61       23.37      5.25 o 
  -4  17   4       53.07       44.24      3.77 o 
  -3  17   4      287.83      286.46      9.53 o 
  -2  17   4        9.99       10.25      2.58 o 
  -1  17   4        0.58        1.78      3.45 o 
   0  17   4      407.67      380.18      9.33 o 
   1  17   4       28.06       29.19      4.59 o 
   2  17   4       13.80       16.10      6.98 o 
   3  17   4        0.31        1.72      4.36 o 
   4  17   4       19.90       20.44      2.83 o 
   5  17   4        0.00        0.14      3.46 o 
   6  17   4       64.20       82.63      6.66 o 
   7  17   4       14.46       23.66      5.17 o 
  -7  18   4       29.13       31.23      8.30 o 
  -6  18   4       20.63       16.32      2.44 o 
  -5  18   4       71.47       66.40      3.01 o 
  -4  18   4      152.29      141.31      5.27 o 
  -3  18   4        0.77        2.36      2.25 o 
  -2  18   4       10.39        5.51      2.28 o 
  -1  18   4       36.11       33.22      2.83 o 
   0  18   4      134.26      132.20     13.12 o 
   1  18   4        8.47        7.26      4.03 o 
   2  18   4        7.70        3.41      6.64 o 
   3  18   4        3.28        4.54      3.48 o 
   4  18   4        4.82        5.58      2.51 o 
   5  18   4        2.38        5.36      3.17 o 
   6  18   4        6.31        6.84      2.97 o 
  -6  19   4        3.31        3.33      2.73 o 
  -5  19   4        0.02       -0.01      2.15 o 
  -4  19   4        7.30        6.20      2.39 o 
  -3  19   4        9.11        9.57      2.02 o 
  -2  19   4        2.89        0.45      1.98 o 
  -1  19   4        0.01        1.48      2.95 o 
   0  19   4        1.81        2.13      3.52 o 
   1  19   4        7.06        2.73      2.18 o 
   2  19   4        0.00        1.83      2.73 o 
   3  19   4       35.53       35.40      3.13 o 
   4  19   4        0.46       -1.73      2.67 o 
   5  19   4       26.67       24.71      5.15 o 
  -4  20   4        6.98        4.29      3.13 o 
  -3  20   4        2.98        4.08      1.91 o 
  -2  20   4       14.92       14.49      1.94 o 
  -1  20   4        2.42        2.46      1.82 o 
   0  20   4       17.51       12.45      1.99 o 
   1  20   4        3.62        1.94      1.89 o 
   2  20   4       18.63       12.61      5.03 o 
   3  20   4        0.02        0.84      2.41 o 
   4  20   4       12.97       15.48      4.89 o 
  -2  21   4       25.05       22.75      1.77 o 
  -1  21   4        1.63        0.57      1.53 o 
   0  21   4        0.67        0.72      1.57 o 
   1  21   4        0.27        2.85      2.37 o 
   2  21   4        0.47        0.14      2.15 o 
 -12   1   5       99.86       93.34     10.49 o 
 -11   1   5        9.75       10.91      3.99 o 
 -10   1   5      152.39      141.68      5.58 o 
  -9   1   5     2148.99     2264.62     38.33 o 
  -8   1   5       78.58       89.96      9.11 o 
  -7   1   5       85.58       71.89     17.13 o 
  -6   1   5      760.02      892.08     36.27 o 
  -5   1   5      486.27      542.14     17.05 o 
  -4   1   5     1549.42     1653.55     30.30 o 
  -3   1   5      113.62      130.56      7.34 o 
  -2   1   5       11.90       12.22      2.76 o 
  -1   1   5     2948.39     3121.80     52.84 o 
   0   1   5     4640.56     5085.84     54.83 o 
   1   1   5      654.17      682.70     23.93 o 
   2   1   5     1896.77     2133.31     61.57 o 
   3   1   5      143.49      119.81      7.74 o 
   4   1   5     2301.81     2442.95     57.92 o 
   5   1   5       37.05       27.16      4.90 o 
   6   1   5      574.94      594.02     20.34 o 
   7   1   5       43.77       36.06      3.47 o 
   8   1   5      130.40      127.54      3.38 o 
   9   1   5       28.64       30.68      2.41 o 
  10   1   5        0.42       -0.25      2.08 o 
  11   1   5       15.03       15.91      2.05 o 
  12   1   5        6.79        7.80      3.18 o 
 -12   2   5        0.72        1.59      4.54 o 
 -11   2   5        2.54        5.91      4.88 o 
 -10   2   5        0.78        5.41      5.20 o 
  -9   2   5      223.28      243.35     21.11 o 
  -8   2   5      353.05      344.23     15.90 o 
  -7   2   5      274.12      300.07     26.07 o 
  -6   2   5       93.98      116.59     16.53 o 
  -5   2   5      227.61      288.68     20.08 o 
  -4   2   5      101.63       82.03      7.26 o 
  -3   2   5        0.52        0.82      3.77 o 
  -2   2   5     1738.33     1827.96     37.76 o 
  -1   2   5      816.56      904.28     14.57 o 
   0   2   5     3642.69     3741.05     59.37 o 
   1   2   5       19.68       17.73      3.09 o 
   2   2   5     1504.31     1596.09     30.09 o 
   3   2   5     2688.96     2799.64     49.54 o 
   4   2   5      100.97       89.53      8.04 o 
   5   2   5      247.89      230.79     13.10 o 
   6   2   5       38.65       37.12     12.70 o 
   7   2   5      286.67      301.81     10.82 o 
   8   2   5        2.78        2.47      2.31 o 
   9   2   5       94.71       91.84      3.03 o 
  10   2   5        0.47       -1.83      2.20 o 
  11   2   5        0.65       -1.53      2.18 o 
  12   2   5        0.05        0.63      2.44 o 
 -12   3   5       51.01       32.46      4.58 o 
 -11   3   5       49.57       51.14      6.45 o 
 -10   3   5       14.11       13.10      5.43 o 
  -9   3   5      142.63      161.17     21.03 o 
  -8   3   5      194.81      179.30     11.98 o 
  -7   3   5        0.37        4.54      1.87 o 
  -6   3   5        0.52        4.70     11.00 o 
  -5   3   5       39.27       21.26      8.89 o 
  -4   3   5      152.48      130.93     12.73 o 
  -3   3   5      140.28      127.19      5.93 o 
  -2   3   5      356.92      345.90      5.15 o 
  -1   3   5      963.99      952.13     15.37 o 
   0   3   5     1876.95     2167.70     37.70 o 
   1   3   5     6463.06     6520.28    100.02 o 
   2   3   5      635.76      630.11     15.89 o 
   3   3   5     2362.58     2509.98     57.73 o 
   4   3   5     1316.98     1363.79     30.23 o 
   5   3   5       44.83       42.10      7.00 o 
   6   3   5      579.45      616.33     29.07 o 
   7   3   5       19.48       21.09      2.56 o 
   8   3   5       27.74       26.12      2.50 o 
   9   3   5       12.00       10.24      2.55 o 
  10   3   5       10.32        7.79      2.64 o 
  11   3   5      183.16      195.21      5.27 o 
  12   3   5       50.07       45.48      2.99 o 
 -12   4   5        7.72        1.77      4.46 o 
 -11   4   5       25.13       23.72      5.57 o 
 -10   4   5        1.66       -1.67      5.13 o 
  -9   4   5        6.01        5.36      5.32 o 
  -8   4   5        0.69        0.96      2.33 o 
  -7   4   5       12.52       11.15      2.14 o 
  -6   4   5      115.08      109.28      3.86 o 
  -5   4   5       49.47       47.07      2.63 o 
  -4   4   5       37.75       44.88      2.36 o 
  -3   4   5        2.61        0.55      1.02 o 
  -2   4   5       65.43       52.71      2.06 o 
  -1   4   5      640.82      677.51     12.35 o 
   0   4   5      295.00      300.78     10.39 o 
   1   4   5     2489.89     2677.92     45.71 o 
   2   4   5       76.64       88.10      2.27 o 
   3   4   5     3268.39     3495.61     60.43 o 
   4   4   5      220.96      244.60     12.63 o 
   5   4   5      336.81      310.96     15.43 o 
   6   4   5      290.42      291.80     16.15 o 
   7   4   5       41.94       39.85      2.81 o 
   8   4   5       13.15        8.46      2.54 o 
   9   4   5        0.86       -0.11      2.42 o 
  10   4   5        6.58        6.01      2.56 o 
  11   4   5       33.72       38.22      2.38 o 
  12   4   5        1.74        1.68      1.95 o 
 -12   5   5        5.52        5.25      4.39 o 
 -11   5   5        0.01       -1.31      4.86 o 
 -10   5   5        5.73        5.68      5.56 o 
  -9   5   5        0.08        4.02      5.50 o 
  -8   5   5       83.08       78.88      6.76 o 
  -7   5   5       65.39       65.58      3.27 o 
  -6   5   5       48.42       54.43      3.15 o 
  -5   5   5      135.31      142.28      5.80 o 
  -4   5   5       21.04       21.23      4.25 o 
  -3   5   5       21.83       20.99      1.70 o 
  -2   5   5      156.81      163.73      5.69 o 
  -1   5   5     1042.02     1026.70     36.41 o 
   0   5   5      339.49      349.54     17.99 o 
   1   5   5      498.38      622.71     16.16 o 
   2   5   5      920.34      928.36     12.29 o 
   3   5   5     5405.15     6052.61     59.12 o 
   4   5   5     1268.61     1478.15     44.63 o 
   5   5   5        0.11       -1.49      5.44 o 
   6   5   5       27.41       32.99      8.38 o 
   7   5   5      267.42      315.86     11.35 o 
   8   5   5       27.57       24.34      3.25 o 
   9   5   5        3.14        4.32      2.88 o 
  10   5   5       21.58       15.57      2.46 o 
  11   5   5        8.38        6.39      2.03 o 
  12   5   5        2.53        1.32      2.23 o 
 -12   6   5       20.99       19.68      8.06 o 
 -11   6   5        8.41        6.82      4.79 o 
 -10   6   5       36.42       52.75     11.11 o 
  -9   6   5        1.18        5.44      5.43 o 
  -8   6   5       16.67       13.81      5.57 o 
  -7   6   5       68.80       68.39      4.11 o 
  -6   6   5       26.26       22.30      2.56 o 
  -5   6   5        6.75        9.96      1.95 o 
  -4   6   5        8.40        3.61      3.19 o 
  -3   6   5        2.02        0.07      1.31 o 
  -2   6   5      466.89      487.98     17.11 o 
  -1   6   5      251.09      272.11     13.12 o 
   0   6   5      404.91      409.46     14.06 o 
   1   6   5      183.65      216.97     10.29 o 
   2   6   5        9.64       13.08      1.28 o 
   3   6   5      174.41      240.07     12.08 o 
   4   6   5       37.24       38.50      2.39 o 
   5   6   5       17.60       15.07      6.79 o 
   6   6   5       88.70      101.41     10.66 o 
   7   6   5      179.52      178.41     13.81 o 
   8   6   5        0.18        1.01      3.35 o 
   9   6   5       77.13       75.18      3.37 o 
  10   6   5       90.32       96.56      5.59 o 
  11   6   5        0.37        0.98      1.96 o 
 -12   7   5       12.07        6.58      4.17 o 
 -11   7   5        0.62        1.27      4.54 o 
 -10   7   5       16.44       17.05      5.62 o 
  -9   7   5       14.11       19.13      5.69 o 
  -8   7   5       19.23       25.23      5.05 o 
  -7   7   5      130.17      135.92      4.27 o 
  -6   7   5       69.49       66.77      4.20 o 
  -5   7   5        5.29        8.81      2.03 o 
  -4   7   5     1486.23     1595.86     30.49 o 
  -3   7   5       51.17       55.09      3.40 o 
  -2   7   5     1379.67     1474.58     27.69 o 
  -1   7   5     2563.71     2901.18    106.71 o 
   0   7   5       18.72       15.15      5.24 o 
   1   7   5     1951.70     1962.55     29.30 o 
   2   7   5      328.32      373.23      6.11 o 
   3   7   5      582.43      595.77      9.39 o 
   4   7   5     1519.75     1494.75     21.94 o 
   5   7   5       28.29       23.94      8.17 o 
   6   7   5      268.59      289.85      6.69 o 
   7   7   5        1.92        0.15      2.62 o 
   8   7   5        2.13        2.48      2.79 o 
   9   7   5        8.11        4.04      2.89 o 
  10   7   5        0.28       -1.45      2.41 o 
  11   7   5       86.86       97.82      3.59 o 
 -12   8   5        0.01       -4.01      4.01 o 
 -11   8   5       13.37       13.83      4.59 o 
 -10   8   5        0.67        5.53      5.09 o 
  -9   8   5        3.05        7.06      4.71 o 
  -8   8   5       10.92       15.25      5.01 o 
  -7   8   5       31.33       19.80      3.11 o 
  -6   8   5      264.61      272.66     15.04 o 
  -5   8   5      116.52       98.21      4.20 o 
  -4   8   5      308.82      316.04      7.12 o 
  -3   8   5      309.67      349.41     19.07 o 
  -2   8   5        0.38        5.32      1.53 o 
  -1   8   5     1404.61     1431.34     37.51 o 
   0   8   5       15.32       21.54      6.49 o 
   1   8   5       21.36       23.12      6.43 o 
   2   8   5     1119.42     1033.22     23.57 o 
   3   8   5      460.76      433.18      7.83 o 
   4   8   5        0.04       -1.03      2.30 o 
   5   8   5       37.89       39.11      9.79 o 
   6   8   5       95.49       80.17      5.65 o 
   7   8   5        1.88        0.70      2.95 o 
   8   8   5       73.45       95.26      5.75 o 
   9   8   5        2.62        2.72      2.81 o 
  10   8   5        2.82        4.90      2.40 o 
  11   8   5        5.65        6.53      1.80 o 
 -11   9   5        2.38       -1.25      4.09 o 
 -10   9   5        0.51        3.18      7.90 o 
  -9   9   5      165.98      169.24     10.99 o 
  -8   9   5      103.27       95.73      7.86 o 
  -7   9   5        6.09        5.00      5.46 o 
  -6   9   5      148.48      145.07      6.58 o 
  -5   9   5      669.24      637.52     31.09 o 
  -4   9   5      232.87      272.34      6.53 o 
  -3   9   5      100.34       91.59      5.80 o 
  -2   9   5      580.49      626.54     16.97 o 
  -1   9   5       66.53       52.09      9.14 o 
   0   9   5      123.85      124.25     11.81 o 
   1   9   5        0.44       -0.67      6.69 o 
   2   9   5      182.87      182.27     23.46 o 
   3   9   5       77.05       87.30      5.90 o 
   4   9   5        2.77        0.23      1.71 o 
   5   9   5       13.48       16.20      3.55 o 
   6   9   5      493.90      516.32     13.83 o 
   7   9   5       66.22       62.98      3.74 o 
   8   9   5      338.50      356.39     23.35 o 
   9   9   5       90.97       89.55      4.79 o 
  10   9   5        5.05        6.05      2.35 o 
  11   9   5        6.57        7.31      1.91 o 
 -11  10   5        4.80        1.04      5.48 o 
 -10  10   5        0.26        1.74      4.21 o 
  -9  10   5        0.07        1.99      4.77 o 
  -8  10   5        2.07        6.05      5.01 o 
  -7  10   5       63.24       50.30      6.10 o 
  -6  10   5       33.54       38.58      3.00 o 
  -5  10   5       29.54       33.96      2.58 o 
  -4  10   5      231.38      231.00     21.47 o 
  -3  10   5       14.50       17.98      2.72 o 
  -2  10   5       63.90       72.95     11.67 o 
  -1  10   5       19.41        8.63      8.54 o 
   0  10   5       91.55      100.12     12.24 o 
   1  10   5       15.86       11.57     13.71 o 
   2  10   5       63.84       56.99     17.36 o 
   3  10   5       92.32       77.49     19.88 o 
   4  10   5      217.00      205.59      4.95 o 
   5  10   5       23.27       24.59      4.44 o 
   6  10   5       79.91       73.94      4.29 o 
   7  10   5       20.54       19.72      3.49 o 
   8  10   5      116.25      118.52      5.25 o 
   9  10   5       83.74       89.84      6.44 o 
  10  10   5       25.19       24.51      2.61 o 
 -10  11   5       30.01       29.04      8.73 o 
  -9  11   5       63.14       65.44      6.98 o 
  -8  11   5       32.70       32.81      5.43 o 
  -7  11   5        6.62        4.00      5.29 o 
  -6  11   5        1.73       -0.41      5.08 o 
  -5  11   5      586.77      568.75     10.43 o 
  -4  11   5       22.39       20.07      2.11 o 
  -3  11   5       17.51       14.93     11.58 o 
  -2  11   5        4.38       10.43     10.51 o 
  -1  11   5        1.53        4.15     15.34 o 
   0  11   5       34.05       29.48     17.37 o 
   1  11   5        0.15       -3.14     14.36 o 
   2  11   5      343.86      272.05     32.29 o 
   3  11   5      167.74      177.28     10.38 o 
   4  11   5      329.59      335.51     12.25 o 
   5  11   5       13.24       10.01      3.65 o 
   6  11   5      372.21      376.90     11.61 o 
   7  11   5      103.33       98.33      3.97 o 
   8  11   5        0.12        2.43      2.99 o 
   9  11   5        1.88        5.37      2.69 o 
  10  11   5        2.32        1.25      2.13 o 
 -10  12   5        0.03       -3.00      5.84 o 
  -9  12   5        1.73        1.29      4.46 o 
  -8  12   5        9.58        6.23      7.24 o 
  -7  12   5       10.54        6.36      7.76 o 
  -6  12   5       22.37       20.94      4.39 o 
  -5  12   5        1.05        0.61      4.07 o 
  -4  12   5        0.93       -0.49      3.05 o 
  -3  12   5        1.40        0.67      2.92 o 
  -2  12   5       66.17       73.20      5.74 o 
  -1  12   5      201.35      192.32     30.39 o 
   0  12   5       84.61       66.54     22.26 o 
   1  12   5        1.66        4.58      4.24 o 
   2  12   5      121.53      122.96      6.36 o 
   3  12   5      394.66      342.63      9.05 o 
   4  12   5      100.36      118.83      4.87 o 
   5  12   5        8.19        6.12      3.88 o 
   6  12   5      170.98      176.90      7.20 o 
   7  12   5        9.78       12.18      3.26 o 
   8  12   5        4.05        7.40      2.90 o 
   9  12   5       63.06       64.57      6.14 o 
  10  12   5        2.05        3.54      2.12 o 
 -10  13   5        2.43       -0.71      5.15 o 
  -9  13   5       33.28       35.26      7.25 o 
  -8  13   5        3.73        2.78      6.70 o 
  -7  13   5       66.58       66.93     10.12 o 
  -6  13   5        5.69        2.46      3.83 o 
  -5  13   5        8.51        5.36      4.14 o 
  -4  13   5      120.54      116.85      4.85 o 
  -3  13   5      124.77      123.39      4.63 o 
  -2  13   5       65.78       69.52      4.50 o 
  -1  13   5       45.16       40.47      4.25 o 
   0  13   5      273.83      294.55      8.33 o 
   1  13   5     3710.44     3399.51     45.94 o 
   2  13   5       66.68       70.86      5.08 o 
   3  13   5     1795.94     1638.78     23.18 o 
   4  13   5      215.18      210.27     21.59 o 
   5  13   5       82.46       83.31      4.01 o 
   6  13   5      182.12      190.37      6.01 o 
   7  13   5        3.73        6.33      2.96 o 
   8  13   5        0.11        2.51      2.68 o 
   9  13   5       39.86       50.65      4.69 o 
  -9  14   5        3.97        7.53      5.52 o 
  -8  14   5       25.37       32.86      7.09 o 
  -7  14   5       19.02       19.36      4.35 o 
  -6  14   5        2.46        1.36      3.55 o 
  -5  14   5       12.57        7.86      3.75 o 
  -4  14   5      483.35      475.75      9.71 o 
  -3  14   5       74.03       71.49      3.57 o 
  -2  14   5       39.07       30.17      3.13 o 
  -1  14   5      222.74      213.23     10.70 o 
   0  14   5      150.88      148.19      5.92 o 
   1  14   5       19.84       23.93      3.58 o 
   2  14   5      623.47      565.37     26.80 o 
   3  14   5      280.79      282.01     10.21 o 
   4  14   5      366.07      354.51      9.63 o 
   5  14   5        6.31        7.12      3.89 o 
   6  14   5        0.00       -1.48      3.40 o 
   7  14   5        0.07       -0.85      2.80 o 
   8  14   5        7.36        4.79      2.51 o 
   9  14   5        0.99        1.11      2.35 o 
  -9  15   5        3.77        1.31      4.50 o 
  -8  15   5       12.16       12.97      5.74 o 
  -7  15   5       11.08        8.62      3.93 o 
  -6  15   5        1.55        2.59      3.22 o 
  -5  15   5       12.59       13.54      3.54 o 
  -4  15   5       53.29       57.63      3.44 o 
  -3  15   5       30.64       25.22      3.13 o 
  -2  15   5       47.88       56.45      3.70 o 
  -1  15   5       17.45       13.91      3.76 o 
   0  15   5       26.62       20.06      3.89 o 
   1  15   5       77.20       69.09      5.47 o 
   2  15   5       75.87       69.75     10.17 o 
   3  15   5      234.86      258.83     16.84 o 
   4  15   5        0.12       -1.22      2.90 o 
   5  15   5      171.75      223.31     19.12 o 
   6  15   5        8.64        4.19      3.44 o 
   7  15   5       24.26       33.34      6.94 o 
   8  15   5        0.32       -2.15      2.36 o 
  -8  16   5        9.52       13.85      5.43 o 
  -7  16   5        0.49        3.59      4.75 o 
  -6  16   5        0.02        0.12      2.88 o 
  -5  16   5        0.00       -0.57      3.03 o 
  -4  16   5      100.50      113.63      4.85 o 
  -3  16   5        5.43        6.88      2.71 o 
  -2  16   5       27.46       21.93      2.88 o 
  -1  16   5       65.34       59.31      3.63 o 
   0  16   5      140.99      145.47      7.17 o 
   1  16   5        2.89        1.03      3.90 o 
   2  16   5      108.15       96.58      8.02 o 
   3  16   5        9.15        6.53      5.85 o 
   4  16   5        1.35        4.48      2.83 o 
   5  16   5        0.02       -0.89      3.63 o 
   6  16   5        3.78        7.47      3.36 o 
   7  16   5       10.65       10.38      3.17 o 
  -7  17   5      162.20      192.53      5.80 o 
  -6  17   5        2.05        1.07      2.54 o 
  -5  17   5       58.89       64.44      3.73 o 
  -4  17   5       71.18       83.02      3.80 o 
  -3  17   5        1.80       -0.11      2.41 o 
  -2  17   5       51.97       52.47      3.28 o 
  -1  17   5      102.74       98.63      4.14 o 
   0  17   5       15.76       17.17      2.89 o 
   1  17   5        2.08        3.94      2.52 o 
   2  17   5       14.80       18.80      3.69 o 
   3  17   5       39.67       45.11      3.50 o 
   4  17   5        3.18        2.54      3.22 o 
   5  17   5        1.46        1.42      3.38 o 
   6  17   5        1.89        1.58      3.09 o 
   7  17   5        1.06       -0.64      5.07 o 
  -6  18   5        0.56        0.51      2.19 o 
  -5  18   5        2.74        2.10      2.37 o 
  -4  18   5        0.02        0.68      2.58 o 
  -3  18   5        9.31        8.66      2.22 o 
  -2  18   5        6.35        5.02      2.26 o 
  -1  18   5        0.86        0.75      2.19 o 
   0  18   5        0.03        0.19      2.25 o 
   1  18   5       44.35       37.73      2.82 o 
   2  18   5        0.79       -0.01      2.88 o 
   3  18   5        2.47        0.01      2.88 o 
   4  18   5        2.53        3.13      2.88 o 
   5  18   5        1.26        2.88      5.13 o 
   6  18   5        4.29        7.12      5.05 o 
  -5  19   5       14.51       15.28      3.26 o 
  -4  19   5        4.69        3.01      2.21 o 
  -3  19   5        6.55        6.78      1.99 o 
  -2  19   5       24.74       34.11      3.93 o 
  -1  19   5       15.37       15.51      3.47 o 
   0  19   5        4.87        6.24      2.08 o 
   1  19   5        1.31        0.46      2.09 o 
   2  19   5       12.44       10.03      4.23 o 
   3  19   5        2.70        3.88      2.64 o 
   4  19   5       29.36       28.10      3.07 o 
   5  19   5        4.66        6.63      4.66 o 
  -4  20   5        0.12        1.18      2.04 o 
  -3  20   5        0.01        1.69      2.76 o 
  -2  20   5        3.09        4.98      1.79 o 
  -1  20   5       11.32       12.05      2.02 o 
   0  20   5        5.00        5.04      1.83 o 
   1  20   5       40.70       66.18      3.17 o 
   2  20   5       18.70       27.98      2.64 o 
   3  20   5        5.89        7.32      3.83 o 
  -1  21   5        0.15        1.51      1.51 o 
   0  21   5       25.03       26.95      2.50 o 
   1  21   5        0.48        3.03      2.12 o 
 -12   0   6        5.15        6.36      5.32 o 
 -11   0   6      121.86      118.66      8.21 o 
 -10   0   6       72.43       82.13     12.90 o 
  -9   0   6       85.30       83.59      6.89 o 
  -8   0   6      736.94      876.69     15.12 o 
  -6   0   6      511.66      568.09     31.75 o 
  -5   0   6      674.72      601.14     26.91 o 
  -4   0   6        0.62       -0.42      7.60 o 
  -3   0   6      224.96      226.15     14.33 o 
  -2   0   6       18.95       26.53      5.81 o 
  -1   0   6     2272.63     2253.33     49.38 o 
   0   0   6     2554.07     2828.79     46.41 o 
   1   0   6      509.75      668.28     24.51 o 
   2   0   6      127.05      139.33     12.53 o 
   3   0   6      230.82      209.43     16.46 o 
   4   0   6      914.03      946.65     38.36 o 
   5   0   6       48.60       22.67     10.01 o 
   6   0   6        4.17        3.81     10.05 o 
   7   0   6       17.13       12.73      3.34 o 
   8   0   6      557.02      604.53     34.91 o 
   9   0   6       85.65       88.50      4.31 o 
  10   0   6     1012.51     1089.72     13.63 o 
  11   0   6       61.33       67.06      4.73 o 
  12   0   6       16.87       15.07      2.82 o 
 -12   1   6      294.63      311.32     28.97 o 
 -11   1   6       11.20       15.04      4.02 o 
 -10   1   6        7.61       14.65      4.24 o 
  -9   1   6     2355.31     2569.70     68.15 o 
  -8   1   6       69.39       81.54      5.54 o 
  -7   1   6      268.63      278.16     26.62 o 
  -6   1   6      177.38      182.35     20.40 o 
  -5   1   6      328.03      298.56     14.77 o 
  -4   1   6       87.21       82.07      8.09 o 
  -3   1   6        5.57        1.60      4.06 o 
  -2   1   6      716.88      786.34     16.61 o 
  -1   1   6      296.43      261.81     15.00 o 
   0   1   6     6403.73     7143.08     76.38 o 
   1   1   6       12.13        4.70      2.53 o 
   2   1   6       58.49       52.46      8.38 o 
   3   1   6     4819.83     5615.74    149.79 o 
   4   1   6       11.40       14.44      8.24 o 
   5   1   6      137.07      118.10     16.44 o 
   6   1   6      173.18      166.49     12.76 o 
   7   1   6       23.60       30.22      2.76 o 
   8   1   6        6.23        7.55      2.26 o 
   9   1   6      284.29      307.89      8.47 o 
  10   1   6       15.41       16.14      2.09 o 
  11   1   6      295.33      308.63     17.81 o 
  12   1   6        1.22        1.42      2.24 o 
 -12   2   6       25.28       18.27      6.28 o 
 -11   2   6       12.57        8.67      5.08 o 
 -10   2   6      371.03      465.19     44.68 o 
  -9   2   6       92.77      105.16      6.46 o 
  -8   2   6      308.25      297.79     33.37 o 
  -7   2   6      183.00      184.30     16.45 o 
  -6   2   6      276.57      279.15     23.87 o 
  -5   2   6      168.93      151.44     16.12 o 
  -4   2   6      472.28      534.75     16.08 o 
  -3   2   6       14.52       10.32      4.62 o 
  -2   2   6        9.14       10.60      3.86 o 
  -1   2   6       68.22       64.85      4.53 o 
   0   2   6      755.91      736.41     11.57 o 
   1   2   6      661.61      670.43     16.10 o 
   2   2   6      333.31      371.12     18.61 o 
   3   2   6       80.45       86.81     11.06 o 
   4   2   6      594.92      586.06     17.92 o 
   5   2   6      360.23      356.44     16.59 o 
   6   2   6      313.94      315.04     16.93 o 
   7   2   6        9.29       14.66      2.58 o 
   8   2   6       11.02       10.13      2.39 o 
   9   2   6       23.89       17.07      2.69 o 
  10   2   6       39.49       39.79      2.27 o 
  11   2   6      111.88      110.82      4.34 o 
  12   2   6       39.29       31.83      3.10 o 
 -12   3   6       87.69       78.91      6.34 o 
 -11   3   6       13.82        6.89      4.86 o 
 -10   3   6        8.14       15.23      5.57 o 
  -9   3   6       13.97       14.28      5.42 o 
  -8   3   6       65.59       67.26      6.45 o 
  -7   3   6      138.78      132.58     13.46 o 
  -6   3   6       75.49       72.60      3.55 o 
  -5   3   6      188.51      171.42     16.69 o 
  -4   3   6      986.77     1079.81     16.39 o 
  -3   3   6       10.57        4.30      2.45 o 
  -2   3   6       71.01       68.73      5.06 o 
  -1   3   6       31.77       26.43      3.65 o 
   0   3   6       37.95       48.78      5.47 o 
   1   3   6      106.80       93.15      6.76 o 
   2   3   6       30.48       51.10      6.03 o 
   3   3   6     2740.64     2863.73    140.87 o 
   4   3   6      346.78      340.05     14.98 o 
   5   3   6      184.89      144.41     11.02 o 
   6   3   6      560.08      551.58     22.87 o 
   7   3   6      145.73      157.64      5.28 o 
   8   3   6      114.29      118.73      3.26 o 
   9   3   6       84.68       86.76      2.63 o 
  10   3   6       19.31       13.63      2.49 o 
  11   3   6        3.40        3.61      1.82 o 
 -12   4   6       12.95       11.09      4.51 o 
 -11   4   6        1.44       -3.40      4.90 o 
 -10   4   6       12.40        5.59      5.24 o 
  -9   4   6        5.19        1.23      5.05 o 
  -8   4   6       75.12       77.86      3.97 o 
  -7   4   6       23.60       23.83      2.76 o 
  -6   4   6        0.39        2.07      2.00 o 
  -5   4   6      645.12      710.32     13.46 o 
  -4   4   6      137.83      144.22      4.16 o 
  -3   4   6     1328.33     1386.58     57.54 o 
  -2   4   6      134.46      137.98      9.54 o 
  -1   4   6      400.40      436.07     10.44 o 
   0   4   6       88.75      138.45      8.83 o 
   1   4   6      201.85      210.02     10.49 o 
   2   4   6      468.61      574.16     15.84 o 
   3   4   6      161.51      238.72      9.24 o 
   4   4   6       18.80       13.21      5.47 o 
   5   4   6     1180.57     1181.26     37.26 o 
   6   4   6        1.02        1.19      6.95 o 
   7   4   6      113.95      127.25      3.81 o 
   8   4   6        3.75        3.68      2.38 o 
   9   4   6       33.98       37.48      3.24 o 
  10   4   6      117.28      122.64      4.55 o 
  11   4   6       11.97       11.49      1.87 o 
 -12   5   6        5.78        2.90      4.14 o 
 -11   5   6        4.25        6.68      4.75 o 
 -10   5   6        0.88        2.94      5.34 o 
  -9   5   6       87.80       82.39      6.77 o 
  -8   5   6        0.00        2.85      5.27 o 
  -7   5   6        0.66       -1.92      2.35 o 
  -6   5   6      116.12       90.84     14.17 o 
  -5   5   6       12.06        8.31      1.85 o 
  -4   5   6     1730.07     1959.53    110.19 o 
  -3   5   6      128.36      130.49     10.64 o 
  -2   5   6     1114.89     1058.19     25.87 o 
  -1   5   6      336.81      366.43     14.45 o 
   0   5   6     1048.39     1117.10     25.46 o 
   1   5   6        0.04        4.53      4.01 o 
   2   5   6       23.29       18.75      4.67 o 
   3   5   6      685.79      673.56     14.92 o 
   4   5   6     1354.42     1430.13     26.88 o 
   5   5   6       30.31       22.03      5.54 o 
   6   5   6      304.92      338.99     16.47 o 
   7   5   6       28.00       24.01      3.74 o 
   8   5   6      168.14      147.30      6.63 o 
   9   5   6      271.91      284.14      6.15 o 
  10   5   6       39.70       38.66      2.39 o 
  11   5   6      188.01      200.36      6.90 o 
 -12   6   6        0.57        5.24      3.94 o 
 -11   6   6        0.42       -1.18      4.57 o 
 -10   6   6        0.78        0.37      5.20 o 
  -9   6   6        8.99        3.49      5.39 o 
  -8   6   6        5.45        3.19      5.29 o 
  -7   6   6        5.76       -0.76      2.33 o 
  -6   6   6        5.16        3.57      2.05 o 
  -5   6   6      106.14      104.84     12.47 o 
  -4   6   6      335.69      396.59     15.96 o 
  -3   6   6     1072.21     1108.08     29.24 o 
  -2   6   6     1176.74     1249.67     55.45 o 
  -1   6   6     2306.92     2517.23     48.18 o 
   0   6   6       80.70       88.00     35.09 o 
   1   6   6      305.03      297.20     14.01 o 
   2   6   6      671.94      729.85     20.18 o 
   3   6   6      899.45      991.21     25.44 o 
   4   6   6      232.69      212.68      9.88 o 
   5   6   6      338.19      288.99     36.43 o 
   6   6   6       13.81       18.39      3.34 o 
   7   6   6       40.15       44.34      3.60 o 
   8   6   6        0.01       -1.42      2.59 o 
   9   6   6       19.72       25.90      2.77 o 
  10   6   6      124.96      129.05      4.83 o 
  11   6   6      137.30      140.62      8.26 o 
 -12   7   6        8.64        9.02      4.44 o 
 -11   7   6        0.00       -0.02      4.35 o 
 -10   7   6        6.02        6.75      4.96 o 
  -9   7   6       43.82       48.54      5.80 o 
  -8   7   6       12.96       10.91      7.04 o 
  -7   7   6        0.86        0.81      2.54 o 
  -6   7   6      202.60      174.02      5.82 o 
  -5   7   6       16.54       16.14      2.49 o 
  -4   7   6       27.32       37.26     11.37 o 
  -3   7   6      899.95      928.17     27.47 o 
  -2   7   6       13.46       10.86      6.66 o 
  -1   7   6       71.04       91.66      9.47 o 
   0   7   6      784.31      808.85     67.96 o 
   1   7   6      495.12      480.13     61.67 o 
   2   7   6        5.96        5.74      5.57 o 
   3   7   6     1045.75     1177.73     42.86 o 
   4   7   6       13.07       10.15      6.89 o 
   5   7   6       25.75       32.14     10.95 o 
   6   7   6        0.44        0.23      2.68 o 
   7   7   6       14.86       11.25      3.00 o 
   8   7   6        0.01       -0.12      2.80 o 
   9   7   6        4.22        1.97      2.54 o 
  10   7   6       21.35       19.79      2.45 o 
  11   7   6        0.07        1.34      1.74 o 
 -11   8   6        1.24        0.05      4.19 o 
 -10   8   6       54.84       46.80      6.25 o 
  -9   8   6        3.39        1.40     10.90 o 
  -8   8   6       98.38      104.89     10.88 o 
  -7   8   6      205.25      195.14     14.58 o 
  -6   8   6       55.30       47.05      6.48 o 
  -5   8   6        0.19       -2.04      2.04 o 
  -4   8   6       93.95       78.56     13.99 o 
  -3   8   6       96.87       97.76     12.08 o 
  -2   8   6      219.95      246.38     16.18 o 
  -1   8   6      257.58      270.86     16.16 o 
   0   8   6      572.26      567.95     20.40 o 
   1   8   6      732.27      682.70     21.93 o 
   2   8   6        5.30        1.94      6.43 o 
   3   8   6        0.84       -1.17      6.73 o 
   4   8   6      490.43      469.11     25.93 o 
   5   8   6        0.25        3.46      2.87 o 
   6   8   6      561.44      583.93      9.66 o 
   7   8   6       71.44       79.18      3.65 o 
   8   8   6      134.39      146.16      4.47 o 
   9   8   6      136.36      127.69      6.98 o 
  10   8   6        0.00       -0.60      2.02 o 
  11   8   6       12.15       10.71      1.99 o 
 -11   9   6        1.68        2.28      3.98 o 
 -10   9   6       22.80       18.57      5.29 o 
  -9   9   6      102.08      102.16      6.22 o 
  -8   9   6       83.62       83.92      6.24 o 
  -7   9   6        0.30        1.84      5.10 o 
  -6   9   6      250.20      238.25      9.71 o 
  -5   9   6       53.79       54.95      4.14 o 
  -4   9   6      262.10      215.38     21.71 o 
  -3   9   6        0.25       -1.23      8.77 o 
  -2   9   6       84.43      112.36     12.88 o 
  -1   9   6        0.02       -1.41      7.43 o 
   0   9   6      594.21      571.65     32.67 o 
   1   9   6      627.73      578.76     22.69 o 
   2   9   6        1.54       -2.26     12.84 o 
   3   9   6        1.53        3.77     14.00 o 
   4   9   6      166.53      161.44      8.56 o 
   5   9   6        2.20        0.12      3.06 o 
   6   9   6      167.44      170.88      9.09 o 
   7   9   6       27.57       28.51      4.94 o 
   8   9   6       28.75       38.57      3.78 o 
   9   9   6       69.24       82.67      8.72 o 
  10   9   6        5.30        2.95      2.14 o 
 -11  10   6        6.56        9.46      4.28 o 
 -10  10   6        3.71        3.68      4.98 o 
  -9  10   6        8.79        7.68      6.61 o 
  -8  10   6       16.79       10.47      4.89 o 
  -7  10   6        8.84        9.60      5.35 o 
  -6  10   6      292.73      304.69     13.97 o 
  -5  10   6       59.65       68.06      4.77 o 
  -4  10   6       25.78       24.95      3.85 o 
  -3  10   6      157.58      187.39     32.49 o 
  -2  10   6       46.72       62.58     12.11 o 
  -1  10   6        4.68        8.02      9.56 o 
   0  10   6       32.25       34.08     10.22 o 
   1  10   6        9.84        5.99     16.23 o 
   2  10   6       82.00       51.25     19.02 o 
   3  10   6      193.71      217.36     14.13 o 
   4  10   6       82.66       94.08      7.17 o 
   5  10   6      331.37      345.95     10.72 o 
   6  10   6        0.94        0.36      3.26 o 
   7  10   6        0.58        4.25      3.16 o 
   8  10   6        0.78        0.52      3.00 o 
   9  10   6        0.58        1.96      2.57 o 
  10  10   6       78.20       78.23      6.98 o 
 -10  11   6        0.31       -0.09      4.81 o 
  -9  11   6       40.24       37.02      5.06 o 
  -8  11   6        4.15        5.89      4.86 o 
  -7  11   6        3.01        1.87      5.10 o 
  -6  11   6        0.25        5.26      4.16 o 
  -5  11   6      134.65      143.66      7.64 o 
  -4  11   6        0.02        0.86      3.31 o 
  -3  11   6       98.98      107.35      3.91 o 
  -2  11   6       77.10       89.32      4.38 o 
  -1  11   6      132.66      134.27     15.89 o 
   0  11   6        6.38        9.69     18.74 o 
   1  11   6       66.32       51.83     21.75 o 
   2  11   6       30.00       30.56      6.24 o 
   3  11   6     1638.75     1521.56     13.95 o 
   4  11   6      288.17      277.85      8.51 o 
   5  11   6      436.71      444.96     10.56 o 
   6  11   6      794.26      898.17     27.12 o 
   7  11   6       43.74       44.26      3.67 o 
   8  11   6      103.15      104.21      6.24 o 
   9  11   6       59.33       65.77      7.90 o 
  10  11   6        8.92        5.34      1.78 o 
 -10  12   6        4.74        2.83      6.09 o 
  -9  12   6       33.54       42.46      6.50 o 
  -8  12   6        0.33        2.20      4.82 o 
  -7  12   6       22.54       27.68      8.55 o 
  -6  12   6        0.00        1.24      4.98 o 
  -5  12   6      108.05      103.76      6.58 o 
  -4  12   6       29.58       32.42      3.64 o 
  -3  12   6      271.22      261.62      4.62 o 
  -2  12   6      188.62      178.65      7.75 o 
  -1  12   6       41.22       40.71      3.43 o 
   0  12   6      656.26      648.91      8.06 o 
   1  12   6     2508.57     2144.89     34.54 o 
   2  12   6      590.20      598.70     40.36 o 
   3  12   6       20.02       15.61      5.55 o 
   4  12   6       95.98       76.48      8.98 o 
   5  12   6       10.37       11.19      3.71 o 
   6  12   6      424.52      482.86     10.07 o 
   7  12   6       61.15       59.13      4.03 o 
   8  12   6       14.01       17.79      3.24 o 
   9  12   6       12.62       16.35      2.94 o 
 -10  13   6        5.23        2.82     12.42 o 
  -9  13   6        0.01        6.06      6.23 o 
  -8  13   6        0.07       -0.05      6.77 o 
  -7  13   6        9.01        8.67      7.19 o 
  -6  13   6       11.37       10.37      4.82 o 
  -5  13   6       17.47       13.84      4.20 o 
  -4  13   6        1.55        3.74      3.05 o 
  -3  13   6       76.54       75.50      4.01 o 
  -2  13   6      453.62      422.46     11.59 o 
  -1  13   6       28.79       28.75      3.16 o 
   0  13   6     1154.72     1074.27     16.25 o 
   1  13   6      391.37      351.88      5.25 o 
   2  13   6      181.28      138.80     10.62 o 
   3  13   6      636.77      641.04      9.23 o 
   4  13   6      318.89      293.12     15.12 o 
   5  13   6        0.07        5.16      4.00 o 
   6  13   6      402.47      462.49     14.84 o 
   7  13   6       18.31       17.97      3.23 o 
   8  13   6        1.94        0.91      2.60 o 
   9  13   6       22.43       28.07      2.19 o 
  -9  14   6        4.33        6.58      5.51 o 
  -8  14   6        0.07        2.34      6.10 o 
  -7  14   6        0.67        2.22      6.83 o 
  -6  14   6       55.52       58.24      5.60 o 
  -5  14   6      115.67      126.16      5.20 o 
  -4  14   6        4.88        6.71      2.92 o 
  -3  14   6       26.73       28.32      3.22 o 
  -2  14   6      655.16      641.73      8.73 o 
  -1  14   6      140.24      132.80      6.88 o 
   0  14   6      366.64      345.47      8.40 o 
   1  14   6       48.66       45.30      3.08 o 
   2  14   6        1.05        3.09      3.02 o 
   3  14   6      537.40      533.18      9.98 o 
   4  14   6       43.95       46.74      4.38 o 
   5  14   6      207.53      238.12     15.17 o 
   6  14   6        1.72       -0.99      3.54 o 
   7  14   6       79.05       97.84      6.92 o 
   8  14   6        0.72        2.20      2.45 o 
  -8  15   6       12.99       12.86      5.68 o 
  -7  15   6      219.66      256.86     12.60 o 
  -6  15   6       15.89       17.56      3.29 o 
  -5  15   6       20.17       20.84      3.54 o 
  -4  15   6      752.39      769.97     17.54 o 
  -3  15   6       14.02       11.08      2.85 o 
  -2  15   6      470.73      454.27      7.23 o 
  -1  15   6      295.73      277.15     20.48 o 
   0  15   6      391.45      387.98      8.07 o 
   1  15   6      176.43      135.33      4.62 o 
   2  15   6       30.17       32.81      5.07 o 
   3  15   6        0.06        1.56      3.45 o 
   4  15   6       27.33       20.19      3.90 o 
   5  15   6       32.99       39.73      4.25 o 
   6  15   6        1.90       -0.47      3.47 o 
   7  15   6        3.66        1.89      3.10 o 
   8  15   6        3.25        2.59      3.88 o 
  -8  16   6        0.14        0.20      4.81 o 
  -7  16   6        3.47        1.63      5.78 o 
  -6  16   6       38.09       44.66      3.44 o 
  -5  16   6       55.11       57.91      4.39 o 
  -4  16   6       31.28       35.64      2.89 o 
  -3  16   6        7.23        4.76      2.58 o 
  -2  16   6      107.98      111.31      3.68 o 
  -1  16   6      149.75      147.56      3.94 o 
   0  16   6       19.31       18.20      2.64 o 
   1  16   6       85.94       89.96      4.16 o 
   2  16   6       12.25       13.55      3.33 o 
   3  16   6        0.24       -0.11      3.20 o 
   4  16   6       78.39       78.10      5.01 o 
   5  16   6        6.22       -1.77      5.99 o 
   6  16   6        0.45        4.23      5.67 o 
   7  16   6        0.02       -3.45      4.14 o 
  -7  17   6       68.25       81.46      6.98 o 
  -6  17   6       82.45       78.02      9.99 o 
  -5  17   6        0.37        0.58      2.65 o 
  -4  17   6        0.16        0.34      2.33 o 
  -3  17   6      255.17      251.69     10.77 o 
  -2  17   6        0.25       -0.36      2.28 o 
  -1  17   6        5.92        5.88      2.36 o 
   0  17   6       16.34       22.38      3.43 o 
   1  17   6       65.84       68.87      3.81 o 
   2  17   6        1.03        0.62      2.97 o 
   3  17   6      115.81      116.57     24.93 o 
   4  17   6        1.96        5.37      3.23 o 
   5  17   6       26.47       22.35      6.39 o 
   6  17   6        0.12       -1.69      5.07 o 
  -6  18   6        6.84        7.32      2.63 o 
  -5  18   6        3.68        2.07      2.31 o 
  -4  18   6       12.63       14.11      3.69 o 
  -3  18   6       16.11       13.73      2.27 o 
  -2  18   6        2.72        1.50      2.08 o 
  -1  18   6        0.55        2.42      2.12 o 
   0  18   6        3.80        3.50      2.24 o 
   1  18   6        0.38       -0.17      2.25 o 
   2  18   6       25.46       25.47      3.64 o 
   3  18   6        0.37        1.91      2.83 o 
   4  18   6       57.57       79.12      7.88 o 
   5  18   6        0.19        3.73      4.77 o 
  -5  19   6        0.10        1.45      2.36 o 
  -4  19   6        1.10        3.14      2.10 o 
  -3  19   6        3.30        2.77      1.85 o 
  -2  19   6        0.34        1.26      1.83 o 
  -1  19   6        0.92        3.38      1.94 o 
   0  19   6       16.95       12.27      2.02 o 
   1  19   6        0.74        2.51      2.07 o 
   2  19   6       17.62       16.28      4.25 o 
   3  19   6       23.59       32.24      3.55 o 
   4  19   6        6.16        7.09      4.49 o 
  -3  20   6        7.15        6.37      2.08 o 
  -2  20   6        8.26        5.83      1.72 o 
  -1  20   6       18.34       15.53      1.81 o 
   0  20   6        0.80        1.65      1.76 o 
   1  20   6        7.10        7.36      2.31 o 
   2  20   6        0.02       -1.02      2.21 o 
 -12   1   7      258.51      310.23     13.85 o 
 -11   1   7       47.34       31.76      5.65 o 
 -10   1   7        4.11        2.73      4.13 o 
  -9   1   7      131.85      148.85      6.87 o 
  -8   1   7      111.22      143.17      7.06 o 
  -7   1   7       40.33       54.48     24.89 o 
  -6   1   7        8.17       -0.06     13.73 o 
  -5   1   7       30.27       29.34     11.64 o 
  -4   1   7      542.98      639.48     28.86 o 
  -3   1   7       66.12       72.88      7.25 o 
  -2   1   7     1311.52     1438.61     26.41 o 
  -1   1   7      522.84      674.50     15.67 o 
   0   1   7       85.09       95.07      5.52 o 
   1   1   7     1791.03     1955.87     30.45 o 
   2   1   7      142.89      121.44     11.76 o 
   3   1   7      552.29      650.58     21.02 o 
   4   1   7       25.99       24.25      6.95 o 
   5   1   7       59.81       46.12      9.03 o 
   6   1   7        0.20        0.16      2.23 o 
   7   1   7       55.94       47.73      2.85 o 
   8   1   7       88.10       95.43      3.48 o 
   9   1   7        1.67        2.71      2.04 o 
  10   1   7      227.41      249.06      6.11 o 
  11   1   7       14.69       23.36      2.81 o 
 -12   2   7        5.74       10.76      4.36 o 
 -11   2   7      102.09      105.46      7.07 o 
 -10   2   7       23.12       37.65      6.00 o 
  -9   2   7        0.08       -1.90      5.29 o 
  -8   2   7       37.35       53.74      6.53 o 
  -7   2   7       37.00       33.45      6.08 o 
  -6   2   7       24.56        7.59     14.02 o 
  -5   2   7      137.35      175.96     18.50 o 
  -4   2   7      309.99      314.87     21.27 o 
  -3   2   7     1005.31     1015.06     99.34 o 
  -2   2   7      179.85      187.08      9.36 o 
  -1   2   7     1637.95     2016.63     33.57 o 
   0   2   7     4616.89     5062.38     72.59 o 
   1   2   7      636.14      601.30     16.26 o 
   2   2   7       18.47       10.45      3.69 o 
   3   2   7       74.21       51.38      9.97 o 
   4   2   7      323.84      328.47     24.18 o 
   5   2   7       37.75       24.55     11.18 o 
   6   2   7      312.15      304.61      9.64 o 
   7   2   7       25.30       25.93      2.35 o 
   8   2   7       85.94       78.62      3.80 o 
   9   2   7        0.02       -0.69      1.98 o 
  10   2   7       71.68       72.49      3.36 o 
  11   2   7       28.68       33.37      2.54 o 
 -12   3   7       38.78       39.39      6.86 o 
 -11   3   7       22.14       14.81      4.85 o 
 -10   3   7        5.07        7.35      5.08 o 
  -9   3   7        0.01       -5.11      5.11 o 
  -8   3   7       19.00       25.05      5.88 o 
  -7   3   7       16.59       15.32      2.39 o 
  -6   3   7        0.32       -1.58      2.02 o 
  -5   3   7        0.55        0.26     10.23 o 
  -4   3   7      605.63      649.66     27.53 o 
  -3   3   7       59.16       65.49     10.74 o 
  -2   3   7     1943.16     2264.01     75.65 o 
  -1   3   7       47.35       39.11      4.77 o 
   0   3   7      213.79      218.77      8.48 o 
   1   3   7      249.73      194.24     10.48 o 
   2   3   7      209.78      214.24     11.30 o 
   3   3   7      563.87      598.48     24.29 o 
   4   3   7      515.99      456.62     25.78 o 
   5   3   7       57.22       45.54     12.72 o 
   6   3   7       26.70       29.61      2.69 o 
   7   3   7       13.64       14.03      2.42 o 
   8   3   7     1093.50     1170.02     16.21 o 
   9   3   7       72.77       76.59      2.87 o 
  10   3   7      122.32      131.53      3.57 o 
  11   3   7      148.85      158.63      3.91 o 
 -12   4   7        0.09        1.91      4.05 o 
 -11   4   7        1.12        2.93      4.80 o 
 -10   4   7        1.61        3.13      7.48 o 
  -9   4   7        4.90        4.81      5.61 o 
  -8   4   7       13.31       19.86      6.00 o 
  -7   4   7        3.01       -3.31      4.21 o 
  -6   4   7        2.24       -2.08     13.51 o 
  -5   4   7        2.13        1.58     10.72 o 
  -4   4   7       28.02       20.20      9.65 o 
  -3   4   7      166.58      158.84     14.95 o 
  -2   4   7      285.80      353.01     20.41 o 
  -1   4   7      301.69      308.51     10.20 o 
   0   4   7     1535.51     1706.50     26.57 o 
   1   4   7     1207.14     1354.18     29.46 o 
   2   4   7       55.46       56.17      6.94 o 
   3   4   7      869.87      929.95     23.42 o 
   4   4   7        5.26        9.38      5.66 o 
   5   4   7        5.22        3.80      6.80 o 
   6   4   7       59.15       60.05      2.90 o 
   7   4   7       17.34       18.10      2.54 o 
   8   4   7        7.23        6.88      2.64 o 
   9   4   7       52.09       54.84      2.67 o 
  10   4   7       71.23       70.50      2.42 o 
  11   4   7        0.96        0.91      1.67 o 
 -12   5   7        0.35       -0.18      5.07 o 
 -11   5   7       13.47       15.74      4.70 o 
 -10   5   7        1.02        4.66      5.08 o 
  -9   5   7        1.04       -1.28      5.31 o 
  -8   5   7        0.17       -2.73      8.46 o 
  -7   5   7        3.99        1.89      9.96 o 
  -6   5   7        9.60        8.24      4.35 o 
  -5   5   7       34.49       25.89     11.94 o 
  -4   5   7      268.32      250.67     20.01 o 
  -3   5   7       83.36      106.80     13.26 o 
  -2   5   7       41.21       53.43     10.05 o 
  -1   5   7     1731.24     1936.31     80.26 o 
   0   5   7     7516.65     9236.75    136.55 o 
   1   5   7     1151.34     1375.03     38.57 o 
   2   5   7      303.30      313.60     14.80 o 
   3   5   7       17.04       27.36      6.31 o 
   4   5   7      541.39      615.84     22.42 o 
   5   5   7      146.98      105.72      8.12 o 
   6   5   7       19.21       18.71      3.06 o 
   7   5   7       61.46       59.97      4.97 o 
   8   5   7       32.87       32.22      2.92 o 
   9   5   7        0.55        1.56      2.17 o 
  10   5   7       41.86       38.30      2.30 o 
  11   5   7        1.05        3.65      1.73 o 
 -11   6   7        0.01        5.22      4.52 o 
 -10   6   7        6.35        4.07      4.75 o 
  -9   6   7        2.48        1.20      5.25 o 
  -8   6   7       20.13       30.09      5.60 o 
  -7   6   7       17.14       19.14     10.47 o 
  -6   6   7        6.13       -3.36      4.32 o 
  -5   6   7       50.86       50.66     14.10 o 
  -4   6   7        7.31        4.70      9.92 o 
  -3   6   7      364.26      343.00     23.07 o 
  -2   6   7      150.30      204.22     17.56 o 
  -1   6   7        1.33        3.33      6.19 o 
   0   6   7       48.55       34.49      6.89 o 
   1   6   7      951.68     1048.87     40.87 o 
   2   6   7       73.30       53.09     12.27 o 
   3   6   7        0.03       -0.68      5.89 o 
   4   6   7      441.14      403.53     26.75 o 
   5   6   7      128.41      110.60      4.96 o 
   6   6   7      175.44      186.01      6.95 o 
   7   6   7      263.70      277.48     11.91 o 
   8   6   7       32.29       32.04      2.86 o 
   9   6   7       21.69       21.97      2.50 o 
  10   6   7        0.04        0.14      1.92 o 
  11   6   7       15.66       17.68      1.86 o 
 -11   7   7       12.83       10.87      4.28 o 
 -10   7   7        3.45        0.60      5.36 o 
  -9   7   7       21.19       14.17      5.31 o 
  -8   7   7        1.74        2.56      5.31 o 
  -7   7   7      484.21      527.34     22.39 o 
  -6   7   7        6.29        0.42      3.59 o 
  -5   7   7      372.96      386.53     60.94 o 
  -4   7   7      758.38      787.64     34.01 o 
  -3   7   7        0.81        2.14      9.32 o 
  -2   7   7      490.83      594.80     22.98 o 
  -1   7   7      832.30      884.85     26.04 o 
   0   7   7      112.47      102.77     10.73 o 
   1   7   7     1229.87     1199.25     30.06 o 
   2   7   7       39.58       25.70      8.75 o 
   3   7   7      911.32      946.57     66.10 o 
   4   7   7      111.56      102.40     19.30 o 
   5   7   7       10.69       11.83      2.95 o 
   6   7   7      107.29      102.94      5.64 o 
   7   7   7        4.90        3.04      2.69 o 
   8   7   7      371.47      425.05     14.28 o 
   9   7   7        1.51        1.69      2.36 o 
  10   7   7        0.28       -1.87      1.87 o 
 -11   8   7        0.18        0.17      4.02 o 
 -10   8   7        4.52        2.22      4.64 o 
  -9   8   7       11.73       19.81      5.47 o 
  -8   8   7        0.85       -2.68      5.33 o 
  -7   8   7       10.65       12.65      4.99 o 
  -6   8   7       26.88       25.40      3.80 o 
  -5   8   7       77.94       79.95      5.97 o 
  -4   8   7      160.41      145.45     18.22 o 
  -3   8   7       32.31       38.08     11.89 o 
  -2   8   7       12.78       13.12      8.24 o 
  -1   8   7      299.45      319.93     18.51 o 
   0   8   7      574.65      576.86     22.62 o 
   1   8   7       10.56       18.80      8.07 o 
   2   8   7      120.87      118.41     16.92 o 
   3   8   7       10.16        7.03     13.64 o 
   4   8   7        0.54       -0.09      4.27 o 
   5   8   7      351.59      346.29     13.23 o 
   6   8   7       29.32       25.26      3.25 o 
   7   8   7       52.85       56.40      4.09 o 
   8   8   7        1.70        0.47      2.76 o 
   9   8   7        0.13        0.38      2.28 o 
  10   8   7       11.72       11.97      1.92 o 
 -11   9   7       27.76       17.82      4.24 o 
 -10   9   7        5.35        8.28      7.70 o 
  -9   9   7       75.35       71.45      5.40 o 
  -8   9   7      118.22      109.62      6.80 o 
  -7   9   7        0.86        0.98      4.97 o 
  -6   9   7        3.96        4.74      4.98 o 
  -5   9   7      137.41      138.82      5.05 o 
  -4   9   7       29.87       30.89      3.54 o 
  -3   9   7       46.86       46.70     13.63 o 
  -2   9   7       60.09       52.99     11.48 o 
  -1   9   7       53.35       57.39     11.07 o 
   0   9   7      380.45      391.16     21.05 o 
   1   9   7       23.56       25.31      9.69 o 
   2   9   7       23.02       11.43     17.48 o 
   3   9   7      706.92      706.44     44.21 o 
   4   9   7       83.10       79.70     11.31 o 
   5   9   7      610.26      535.42      9.15 o 
   6   9   7       92.90       90.92      5.34 o 
   7   9   7       14.09       13.13      3.56 o 
   8   9   7       67.37       73.86      5.54 o 
   9   9   7       27.30       26.03      3.51 o 
  10   9   7      153.00      161.53      8.13 o 
 -10  10   7       19.04       17.37      4.86 o 
  -9  10   7        6.25        5.48      4.20 o 
  -8  10   7        9.58        8.84      4.65 o 
  -7  10   7       61.29       54.35      5.64 o 
  -6  10   7        0.55       -0.09      5.33 o 
  -5  10   7        6.08        4.67      3.68 o 
  -4  10   7        0.21        0.80      2.95 o 
  -3  10   7       84.71       89.00      4.62 o 
  -2  10   7        3.95        3.47      3.26 o 
  -1  10   7       33.85       20.08     11.10 o 
   0  10   7       15.67       15.69     10.51 o 
   1  10   7       11.15        5.89     18.93 o 
   2  10   7        1.60        2.58      3.12 o 
   3  10   7      313.02      267.64      7.68 o 
   4  10   7        1.11        1.62      4.46 o 
   5  10   7       45.46       46.42      3.83 o 
   6  10   7       76.17       76.17      4.40 o 
   7  10   7       72.92       89.80      6.45 o 
   8  10   7      254.21      264.49     15.35 o 
   9  10   7        4.17        7.04      2.32 o 
  10  10   7        5.26        4.79      1.69 o 
 -10  11   7        0.02        2.50      4.58 o 
  -9  11   7        0.47        1.69      4.28 o 
  -8  11   7      119.17      113.60      9.65 o 
  -7  11   7        0.08        1.03      5.00 o 
  -6  11   7        4.66        4.34      3.98 o 
  -5  11   7        7.23        4.43      5.05 o 
  -4  11   7       13.40       11.77      3.58 o 
  -3  11   7       80.52       89.02      5.11 o 
  -2  11   7       50.27       46.95      3.50 o 
  -1  11   7      902.65      891.47     21.13 o 
   0  11   7      357.93      374.25     10.73 o 
   1  11   7      469.67      443.04      8.42 o 
   2  11   7       62.11       58.11      3.85 o 
   3  11   7     1012.23      917.65     19.26 o 
   4  11   7      120.64      109.49      7.55 o 
   5  11   7        6.96        5.68      4.84 o 
   6  11   7       34.67       35.99      3.89 o 
   7  11   7        2.98        1.90      3.19 o 
   8  11   7       15.68       20.78      5.52 o 
   9  11   7        2.38        2.46      2.08 o 
  -9  12   7        9.17        6.97      4.23 o 
  -8  12   7        1.77        3.39      4.65 o 
  -7  12   7        0.28       -2.67      4.86 o 
  -6  12   7        0.28        1.64      4.81 o 
  -5  12   7      110.82      114.74      7.30 o 
  -4  12   7       45.81       52.01      4.14 o 
  -3  12   7       18.51       22.11      3.31 o 
  -2  12   7      372.38      385.31      6.93 o 
  -1  12   7        4.54        4.50      2.84 o 
   0  12   7      852.23      760.59      9.00 o 
   1  12   7      349.76      325.66      8.00 o 
   2  12   7      119.20       86.84      4.86 o 
   3  12   7        9.59       10.26      3.78 o 
   4  12   7       58.59       52.43      7.04 o 
   5  12   7        2.43        2.89      5.89 o 
   6  12   7       25.60       23.01      3.45 o 
   7  12   7        0.12       -1.67      3.08 o 
   8  12   7        6.64        7.22      2.66 o 
   9  12   7        0.24        3.69      1.93 o 
  -9  13   7        3.70        4.34      6.21 o 
  -8  13   7        7.66        9.71      7.00 o 
  -7  13   7      103.24      134.23     11.33 o 
  -6  13   7       40.51       34.60      4.99 o 
  -5  13   7       22.41       25.17      4.72 o 
  -4  13   7       22.93       22.29      3.61 o 
  -3  13   7       27.83       28.85      3.27 o 
  -2  13   7     1436.89     1430.10     48.20 o 
  -1  13   7       44.05       39.11      4.24 o 
   0  13   7      607.48      576.62     12.88 o 
   1  13   7        9.08        8.40      2.90 o 
   2  13   7        0.01        1.12      3.13 o 
   3  13   7      168.28      143.16     12.37 o 
   4  13   7       12.89       17.67      7.22 o 
   5  13   7        0.04       -1.25      6.39 o 
   6  13   7      117.51      141.09     19.35 o 
   7  13   7       15.54       17.95      3.68 o 
   8  13   7       38.34       41.72      3.72 o 
  -8  14   7        0.77        2.38      5.95 o 
  -7  14   7       63.21       74.37      9.00 o 
  -6  14   7       19.13       13.84      4.05 o 
  -5  14   7        1.87        0.10      4.14 o 
  -4  14   7       27.36       36.36      3.18 o 
  -3  14   7      108.80      107.04      4.63 o 
  -2  14   7       18.41       16.58      2.89 o 
  -1  14   7       90.46       81.81      3.29 o 
   0  14   7      233.83      248.00     11.59 o 
   1  14   7      550.78      510.56      9.84 o 
   2  14   7       88.57       86.14      5.73 o 
   3  14   7       15.12       13.53      3.56 o 
   4  14   7        0.06        1.68      6.39 o 
   5  14   7        0.85       -0.93      6.07 o 
   6  14   7        0.63       -3.13      5.55 o 
   7  14   7        8.29        7.21      3.02 o 
   8  14   7        1.13       -1.60      3.57 o 
  -8  15   7        4.02       -0.46      5.14 o 
  -7  15   7        4.35       11.96      6.52 o 
  -6  15   7        8.80        3.54      4.76 o 
  -5  15   7       10.86        8.86      3.92 o 
  -4  15   7        8.82        7.76      2.91 o 
  -3  15   7       17.44       19.73      2.84 o 
  -2  15   7        6.35        7.28      2.69 o 
  -1  15   7      307.10      290.16      6.48 o 
   0  15   7      395.55      408.08     11.71 o 
   1  15   7        3.88        6.49      2.73 o 
   2  15   7      198.53      211.73     12.18 o 
   3  15   7       39.70       42.76      9.14 o 
   4  15   7       56.53       59.16      7.16 o 
   5  15   7        0.04       -1.84      6.21 o 
   6  15   7        0.09       -0.12      4.58 o 
   7  15   7        1.26        2.33      4.11 o 
  -7  16   7        0.21        3.10      5.28 o 
  -6  16   7        0.65        2.20      3.15 o 
  -5  16   7       33.02       28.73      4.12 o 
  -4  16   7        0.05        2.27      2.49 o 
  -3  16   7       89.61       89.08      3.64 o 
  -2  16   7        1.04        0.76      2.45 o 
  -1  16   7       43.01       30.85      3.12 o 
   0  16   7       18.81       21.89      2.72 o 
   1  16   7        0.14        0.02      2.50 o 
   2  16   7       11.79        9.97      7.79 o 
   3  16   7        2.93        1.88      4.33 o 
   4  16   7        8.28        5.94      6.11 o 
   5  16   7        0.48       -2.09      5.81 o 
   6  16   7        1.84        2.50      5.26 o 
  -6  17   7        2.99        2.73      3.26 o 
  -5  17   7       36.07       33.66      5.30 o 
  -4  17   7       42.65       39.94      2.59 o 
  -3  17   7        5.96        5.96      2.23 o 
  -2  17   7        0.62        0.42      2.18 o 
  -1  17   7        6.34        3.23      2.40 o 
   0  17   7       51.03       54.07      7.46 o 
   1  17   7        0.60       -1.53      2.38 o 
   2  17   7        0.00        1.04      2.99 o 
   3  17   7        0.29       -0.05      2.77 o 
   4  17   7        2.65        6.81      5.38 o 
   5  17   7        7.20        2.53      5.06 o 
   6  17   7        0.81       -1.80      4.58 o 
  -5  18   7        1.09        0.29      2.46 o 
  -4  18   7        0.52        0.92      2.01 o 
  -3  18   7        1.50        6.11      2.28 o 
  -2  18   7       18.91       18.73      3.45 o 
  -1  18   7        0.01        1.88      2.30 o 
   0  18   7        1.88        1.52      2.24 o 
   1  18   7        0.46       -0.53      2.77 o 
   2  18   7        8.09       11.87      4.86 o 
   3  18   7       24.01       31.47      3.53 o 
   4  18   7        1.96        8.31      4.83 o 
   5  18   7        0.39        1.52      4.06 o 
  -4  19   7       14.24       11.01      2.27 o 
  -3  19   7        0.87        3.93      1.75 o 
  -2  19   7        0.68        3.13      1.79 o 
  -1  19   7        6.15        6.98      1.93 o 
   0  19   7       22.46       24.99      2.72 o 
   1  19   7       17.82       20.05      2.82 o 
   2  19   7        3.87        4.99      2.37 o 
   3  19   7        6.26        7.08      4.17 o 
  -1  20   7       24.64       26.57      2.23 o 
   0  20   7        0.02       -0.46      2.24 o 
   1  20   7        9.93       10.38      2.33 o 
 -12   0   8       72.74       90.74     14.64 o 
 -11   0   8      197.68      208.31     11.49 o 
 -10   0   8      116.92      110.27      6.95 o 
  -9   0   8       39.79       39.49      6.34 o 
  -8   0   8      169.03      203.57     10.42 o 
  -7   0   8        3.90       -1.94     15.08 o 
  -6   0   8        0.33       -2.00     15.29 o 
  -5   0   8        1.67        0.83     12.79 o 
  -4   0   8       53.65       48.94     12.51 o 
  -3   0   8     2754.76     3179.41     73.41 o 
  -2   0   8       48.71       44.47      8.81 o 
  -1   0   8      183.72      180.23     13.44 o 
   0   0   8      601.67      800.21     26.05 o 
   1   0   8      769.13      752.44     25.28 o 
   2   0   8      227.86      224.78     11.79 o 
   3   0   8       88.66       87.39     13.67 o 
   4   0   8       95.64      123.56     17.19 o 
   5   0   8      711.68      790.18     40.45 o 
   6   0   8        5.27        7.26      3.09 o 
   7   0   8     4182.75     4219.83     76.69 o 
   8   0   8      501.06      526.39     22.52 o 
   9   0   8        6.98        2.97      2.69 o 
  10   0   8       62.75       53.91      7.12 o 
  11   0   8      105.28      120.52      6.84 o 
 -12   1   8      161.48      117.64     15.23 o 
 -11   1   8        0.65        2.99      4.80 o 
 -10   1   8       19.32       14.84      5.48 o 
  -9   1   8       59.55       63.34      4.93 o 
  -8   1   8        9.18        2.79      4.42 o 
  -7   1   8        4.46       -3.88      4.41 o 
  -6   1   8        8.02        6.51      4.54 o 
  -5   1   8       49.77       70.61     15.95 o 
  -4   1   8      437.23      436.54     18.13 o 
  -3   1   8      629.02      741.68     19.77 o 
  -2   1   8        1.05       -0.45      4.65 o 
  -1   1   8        6.67        3.84      4.35 o 
   0   1   8     2167.34     2664.42     51.50 o 
   1   1   8       18.09       16.39      4.65 o 
   2   1   8        0.38       -1.48      4.42 o 
   3   1   8       11.86        2.22      6.22 o 
   4   1   8        8.76        6.57      7.41 o 
   5   1   8      450.79      447.88     26.17 o 
   6   1   8     1183.31     1245.90     34.40 o 
   7   1   8      148.03      150.93      5.50 o 
   8   1   8      656.88      670.23     19.59 o 
   9   1   8       60.46       68.24      2.58 o 
  10   1   8      310.80      344.19     11.15 o 
  11   1   8       26.79       26.67      2.12 o 
 -12   2   8       21.82       10.79     10.68 o 
 -11   2   8       11.18       11.15      4.68 o 
 -10   2   8        0.05        2.09      4.97 o 
  -9   2   8       17.93       18.28      5.56 o 
  -8   2   8        7.08        5.12      5.62 o 
  -7   2   8      124.25      131.45     27.61 o 
  -6   2   8        6.59       12.36      4.46 o 
  -5   2   8       76.49       81.92     16.02 o 
  -4   2   8       21.24       22.87     11.16 o 
  -3   2   8      837.44      839.43     26.34 o 
  -2   2   8      322.67      416.56     14.50 o 
  -1   2   8      324.80      387.44     17.26 o 
   0   2   8      181.51      200.36     17.37 o 
   1   2   8      556.15      640.65     14.49 o 
   2   2   8      524.01      536.66     17.00 o 
   3   2   8      168.75      152.09      9.05 o 
   4   2   8       18.03       11.65      5.67 o 
   5   2   8       49.66       51.01      3.36 o 
   6   2   8      106.33      127.46      3.98 o 
   7   2   8        8.76       10.49      2.19 o 
   8   2   8       15.40       12.79      2.21 o 
   9   2   8      370.15      395.19     12.48 o 
  10   2   8       27.66       23.07      2.17 o 
  11   2   8        9.90        6.68      1.97 o 
 -12   3   8        4.14        3.07      9.88 o 
 -11   3   8       28.14       28.23      8.74 o 
 -10   3   8       42.89       45.07      5.24 o 
  -9   3   8        1.32        1.28      5.19 o 
  -8   3   8      125.01      134.09     20.42 o 
  -7   3   8       61.03       63.04     12.15 o 
  -6   3   8       22.38       17.23      4.82 o 
  -5   3   8       53.52       49.96     14.42 o 
  -4   3   8       11.36       10.86      9.62 o 
  -3   3   8      341.12      374.62     23.26 o 
  -2   3   8        8.02        6.53      5.41 o 
  -1   3   8        3.36        5.29      4.51 o 
   0   3   8     2823.30     3118.40    177.79 o 
   1   3   8      212.87      248.78     10.26 o 
   2   3   8      421.03      404.18     17.06 o 
   3   3   8      670.37      655.07     27.88 o 
   4   3   8      191.84      187.45     10.91 o 
   5   3   8       39.92       45.92      2.95 o 
   6   3   8      107.60      112.40      3.21 o 
   7   3   8      149.23      124.87      3.22 o 
   8   3   8       47.75       43.23      2.68 o 
   9   3   8       22.32       22.15      2.32 o 
  10   3   8        0.06       -0.82      1.71 o 
  11   3   8        0.01        1.49      1.89 o 
 -11   4   8        3.11       -0.23      4.53 o 
 -10   4   8        0.13        4.07      4.93 o 
  -9   4   8        0.35        8.55      5.43 o 
  -8   4   8       42.30       51.57     10.41 o 
  -7   4   8       18.55       18.90      4.59 o 
  -6   4   8      269.02      287.26      6.98 o 
  -5   4   8      170.62      174.75     20.45 o 
  -4   4   8       66.95       60.57     13.00 o 
  -3   4   8      891.95      901.84     33.86 o 
  -2   4   8       22.91       29.63      9.57 o 
  -1   4   8      173.92      191.64     10.20 o 
   0   4   8      115.08       94.22      7.67 o 
   1   4   8      174.09      136.86      8.07 o 
   2   4   8      597.32      721.64     42.41 o 
   3   4   8       50.88       56.09      8.31 o 
   4   4   8      192.19      178.41     16.46 o 
   5   4   8      527.85      545.24     13.70 o 
   6   4   8      278.03      333.76      9.59 o 
   7   4   8       94.79      114.79      3.53 o 
   8   4   8        3.80        3.52      2.35 o 
   9   4   8       47.81       47.04      2.30 o 
  10   4   8       62.82       61.73      2.38 o 
  11   4   8        0.04        0.31      2.08 o 
 -11   5   8        0.51        5.77      4.45 o 
 -10   5   8       12.84        5.76      4.89 o 
  -9   5   8        8.73        9.19      5.26 o 
  -8   5   8        8.13        4.51      5.50 o 
  -7   5   8      276.42      272.22     19.17 o 
  -6   5   8       27.42       19.99      3.84 o 
  -5   5   8      244.03      236.46     16.97 o 
  -3   5   8      168.24      156.09     16.79 o 
  -2   5   8       29.37       38.02     10.27 o 
  -1   5   8       18.78       22.03      8.30 o 
   0   5   8      230.52      230.18     10.31 o 
   1   5   8     1185.57     1333.04     45.25 o 
   2   5   8      294.35      293.17     26.94 o 
   3   5   8       51.38       63.04      9.17 o 
   4   5   8       40.81       30.15      8.36 o 
   5   5   8      608.13      587.99     21.62 o 
   6   5   8      421.53      451.97     12.91 o 
   7   5   8        0.89        1.36      2.57 o 
   8   5   8      915.76     1015.41     18.75 o 
   9   5   8       40.02       36.37      2.23 o 
  10   5   8        5.99        4.23      1.76 o 
 -11   6   8        0.01        7.64     19.45 o 
 -10   6   8        1.06        2.84      5.15 o 
  -9   6   8       24.71       23.48      5.49 o 
  -8   6   8        0.01        2.26      5.40 o 
  -7   6   8        0.43        4.25     11.86 o 
  -6   6   8        3.44        0.33      3.60 o 
  -5   6   8       82.18       76.19      3.61 o 
  -4   6   8      120.85      114.78     17.10 o 
  -3   6   8       98.70      108.44     15.65 o 
  -2   6   8        9.29       17.16      9.38 o 
  -1   6   8      551.52      646.66     27.23 o 
   0   6   8      288.16      333.73     18.89 o 
   1   6   8        0.44       10.79      7.68 o 
   2   6   8       44.38       47.18      8.88 o 
   3   6   8        1.15       -0.86      7.32 o 
   4   6   8       37.59       40.63      4.25 o 
   5   6   8        1.71        6.36      2.97 o 
   6   6   8        0.34        3.56      2.57 o 
   7   6   8      182.15      177.17      6.26 o 
   8   6   8       95.33       98.90      3.25 o 
   9   6   8       10.54        7.26      2.05 o 
  10   6   8        0.24        1.89      1.81 o 
 -11   7   8       14.85       12.23      3.98 o 
 -10   7   8        4.84        2.55      4.55 o 
  -9   7   8        0.53        4.53      4.90 o 
  -8   7   8        6.08        4.68      5.35 o 
  -7   7   8        7.20        8.13     11.49 o 
  -6   7   8      316.74      320.42      9.94 o 
  -5   7   8       34.65       35.56      3.16 o 
  -4   7   8      101.75       96.72      7.05 o 
  -3   7   8      383.50      448.08     29.02 o 
  -2   7   8       56.08       87.40     14.35 o 
  -1   7   8       45.37       53.40     11.58 o 
   0   7   8      608.68      696.29     25.26 o 
   1   7   8        4.11        2.66      7.45 o 
   2   7   8       28.00       27.89      8.89 o 
   3   7   8      120.89      125.80     13.07 o 
   4   7   8        0.10        1.32      3.33 o 
   5   7   8        9.46        4.49      3.15 o 
   6   7   8      103.52      104.87      8.21 o 
   7   7   8      145.60      150.04      5.68 o 
   8   7   8       31.45       39.47      2.75 o 
   9   7   8        0.88       -0.05      2.06 o 
  10   7   8        4.74        4.11      1.79 o 
 -11   8   8        1.49       -0.95      3.64 o 
 -10   8   8       18.43       29.47     10.51 o 
  -9   8   8        1.15       -3.18      4.68 o 
  -8   8   8       12.91       10.20      5.33 o 
  -7   8   8        5.63        4.23      8.03 o 
  -6   8   8       12.71        7.67      3.70 o 
  -5   8   8       26.75       24.45      3.15 o 
  -4   8   8      130.32      122.93      4.40 o 
  -3   8   8      147.71      140.10      7.34 o 
  -2   8   8      161.71      166.73     19.27 o 
  -1   8   8       98.51       88.43     14.01 o 
   0   8   8        3.60       10.14      9.05 o 
   1   8   8      125.21      109.28     12.80 o 
   2   8   8        0.88        3.88      9.03 o 
   3   8   8      763.17      695.60     61.43 o 
   4   8   8       25.20       20.85      4.61 o 
   5   8   8       92.82      103.29      6.53 o 
   6   8   8       10.18        8.25      3.10 o 
   7   8   8       10.64        7.26      3.23 o 
   8   8   8       34.35       32.82      3.05 o 
   9   8   8       20.06       18.04      2.45 o 
  10   8   8       51.25       54.62      3.92 o 
 -10   9   8        0.06       -2.96      4.28 o 
  -9   9   8       49.64       52.15      4.87 o 
  -8   9   8       15.03        7.06      5.26 o 
  -7   9   8       34.78       33.34      5.13 o 
  -6   9   8        5.57        7.34      3.54 o 
  -5   9   8       91.20       85.23      3.60 o 
  -4   9   8       16.06       18.56      2.94 o 
  -3   9   8      109.92      108.53      4.62 o 
  -2   9   8      560.44      521.29     14.11 o 
  -1   9   8        0.22        2.58      4.00 o 
   0   9   8       96.06       80.21     16.52 o 
   1   9   8      660.31      605.61     20.19 o 
   2   9   8      134.89      133.98      5.66 o 
   3   9   8      295.41      287.24     19.35 o 
   4   9   8      156.18      153.82      7.27 o 
   5   9   8      127.11      139.84     10.30 o 
   6   9   8      237.48      254.49     10.99 o 
   7   9   8       68.61       72.95      4.65 o 
   8   9   8       23.78       29.77      5.43 o 
   9   9   8        1.49        2.49      2.09 o 
  10   9   8        1.28       -3.90     10.28 o 
 -10  10   8        3.74        2.17      4.24 o 
  -9  10   8       31.48       28.05      4.72 o 
  -8  10   8        6.70        9.38      4.42 o 
  -7  10   8        4.09        3.55      3.95 o 
  -6  10   8       50.77       56.00      6.21 o 
  -5  10   8        6.72        5.64      3.08 o 
  -4  10   8        0.19        0.24      2.89 o 
  -3  10   8        1.04        3.50      2.85 o 
  -2  10   8       82.35       80.01      4.23 o 
  -1  10   8        2.91        1.11      3.04 o 
   0  10   8      850.71      776.92     43.08 o 
   1  10   8        0.01        0.25      2.83 o 
   2  10   8      637.79      560.27     21.14 o 
   3  10   8      267.58      258.65     28.63 o 
   4  10   8       30.06       16.25      4.99 o 
   5  10   8       16.10       13.98      4.31 o 
   6  10   8       25.74       21.57      4.10 o 
   7  10   8      245.63      251.79     12.61 o 
   8  10   8       29.96       26.75      3.67 o 
   9  10   8       11.89       12.19      2.06 o 
  -9  11   8        5.07        0.64      5.00 o 
  -8  11   8       16.03       13.14      7.04 o 
  -7  11   8        2.36        1.89      3.73 o 
  -6  11   8        5.68        5.01      4.03 o 
  -5  11   8       57.71       63.70      4.57 o 
  -4  11   8       63.25       63.60      3.82 o 
  -3  11   8       24.86       21.30      3.48 o 
  -2  11   8       22.10       22.61      3.36 o 
  -1  11   8      110.15       99.59      5.13 o 
   0  11   8      943.82      890.66     42.48 o 
   1  11   8       99.06       88.12      5.75 o 
   2  11   8      493.13      427.62     14.27 o 
   3  11   8      417.43      391.80     15.54 o 
   4  11   8        0.32       -0.42      4.71 o 
   5  11   8      211.29      190.22      7.59 o 
   6  11   8      107.38      119.99      8.77 o 
   7  11   8        0.22       -0.17      2.83 o 
   8  11   8        0.87        4.97      2.93 o 
   9  11   8        3.33        2.03      2.37 o 
  -9  12   8        0.33       -2.66      3.99 o 
  -8  12   8       16.22       18.79      6.04 o 
  -7  12   8        5.35        6.37      3.56 o 
  -6  12   8      128.81      119.13     11.56 o 
  -5  12   8       61.86       65.04      4.42 o 
  -4  12   8        7.30        7.61      3.55 o 
  -3  12   8      191.57      202.97      6.33 o 
  -2  12   8     1153.80     1147.25     65.99 o 
  -1  12   8      311.61      320.81     18.02 o 
   0  12   8       70.52       57.85      3.62 o 
   1  12   8      263.18      223.22      7.91 o 
   2  12   8       27.14       21.27      3.36 o 
   3  12   8      391.92      366.74     20.31 o 
   4  12   8       86.62       81.58     10.63 o 
   5  12   8        2.01       -1.31      6.92 o 
   6  12   8       71.76       78.31      6.71 o 
   7  12   8        4.93        3.45      3.42 o 
   8  12   8        2.80        3.25      2.24 o 
  -8  13   8        3.92        6.76      6.66 o 
  -7  13   8        2.63        5.47      4.06 o 
  -6  13   8       18.92       11.16      6.08 o 
  -5  13   8        8.90        8.48      3.33 o 
  -4  13   8       34.47       36.53      3.65 o 
  -3  13   8      562.31      598.18      8.52 o 
  -2  13   8        3.07        2.84      2.94 o 
  -1  13   8      137.06      128.43     10.30 o 
   0  13   8      923.19      881.90     16.85 o 
   1  13   8      361.37      339.75      5.78 o 
   2  13   8        1.30        2.50      3.06 o 
   3  13   8      704.94      715.11     16.90 o 
   4  13   8       29.44       25.16      5.78 o 
   5  13   8       10.98        5.01      5.30 o 
   6  13   8       50.37       49.15     10.05 o 
   7  13   8        0.05        1.20      4.00 o 
   8  13   8       26.12       24.21      3.74 o 
  -8  14   8       64.47       76.75      7.53 o 
  -7  14   8       41.20       38.85     10.34 o 
  -6  14   8        4.14        3.22      3.68 o 
  -5  14   8      462.89      466.71     27.21 o 
  -4  14   8       29.06       34.33      3.37 o 
  -3  14   8      596.10      684.04     15.40 o 
  -2  14   8      134.73      121.09      4.34 o 
  -1  14   8       33.85       29.11      2.92 o 
   0  14   8      177.11      161.98      4.95 o 
   1  14   8       10.95        8.79      2.89 o 
   2  14   8      250.33      273.24     11.69 o 
   3  14   8       55.62       60.06      8.02 o 
   4  14   8       38.09       42.84      7.47 o 
   5  14   8       19.08        8.93      5.14 o 
   6  14   8        5.86        8.63      4.44 o 
   7  14   8       43.40       36.05      4.25 o 
  -7  15   8      124.93      146.77      9.29 o 
  -6  15   8        1.71       -0.68      3.25 o 
  -5  15   8      116.08      120.95      8.62 o 
  -4  15   8      163.46      183.07      7.41 o 
  -3  15   8       68.31       73.34      3.68 o 
  -2  15   8       16.36        8.33      2.79 o 
  -1  15   8        3.28        3.86      2.68 o 
   0  15   8        5.41        6.34      2.73 o 
   1  15   8       48.69       45.23      3.37 o 
   2  15   8        1.90        4.74      3.11 o 
   3  15   8        6.40        4.40      3.34 o 
   4  15   8        0.52       -2.10      6.36 o 
   5  15   8        1.31        4.55      5.80 o 
   6  15   8       41.66       58.77      6.87 o 
   7  15   8        1.69        7.59      4.28 o 
  -7  16   8       40.16       49.51      6.32 o 
  -6  16   8        5.57        3.66      2.95 o 
  -5  16   8        3.26        1.09      3.01 o 
  -4  16   8        3.70        2.59      2.55 o 
  -3  16   8        1.43       -0.23      2.33 o 
  -2  16   8        2.71        1.16      2.35 o 
  -1  16   8       24.38       28.34      2.90 o 
   0  16   8       15.97       14.59      4.95 o 
   1  16   8       15.51       13.67      4.16 o 
   2  16   8       15.04       16.97      8.72 o 
   3  16   8        1.79        2.08      3.07 o 
   4  16   8        5.37       13.74      5.92 o 
   5  16   8       14.71       11.60      5.65 o 
   6  16   8        0.39        0.40      4.21 o 
  -6  17   8       40.63       45.22      6.24 o 
  -5  17   8        4.25        1.54      2.58 o 
  -4  17   8       29.65       23.89      2.64 o 
  -3  17   8        4.22        4.20      2.14 o 
  -2  17   8       51.15       57.60      5.87 o 
  -1  17   8        5.02        4.97      2.13 o 
   0  17   8       57.96       66.42      6.37 o 
   1  17   8        0.21        4.08      2.72 o 
   2  17   8       13.62       11.05      2.81 o 
   3  17   8        0.37       -1.79      2.81 o 
   4  17   8       20.74        9.35      4.89 o 
   5  17   8       18.63       17.07      4.77 o 
  -5  18   8        0.05       -0.89      2.23 o 
  -4  18   8        0.73        2.57      2.01 o 
  -3  18   8       12.75       11.04      1.89 o 
  -2  18   8        8.83        7.34      1.99 o 
  -1  18   8       23.57       22.08      2.83 o 
   0  18   8        3.85        1.19      2.05 o 
   1  18   8       33.08       33.84      4.69 o 
   2  18   8        1.35       -1.28      2.51 o 
   3  18   8        8.63        5.38      2.83 o 
   4  18   8        7.92        8.13      4.15 o 
  -3  19   8        2.04        0.45      2.21 o 
  -2  19   8        3.06        5.65      3.18 o 
  -1  19   8        1.40       -0.71      1.81 o 
   0  19   8       20.96       34.04      3.82 o 
   1  19   8       33.56       42.58     10.22 o 
   2  19   8        2.68        0.92      2.33 o 
 -11   1   9       17.79       13.48      4.70 o 
 -10   1   9        0.00        2.53      4.95 o 
  -9   1   9        4.98        2.52      4.17 o 
  -8   1   9       11.51        8.07      4.53 o 
  -7   1   9       18.39       14.82      6.26 o 
  -6   1   9       49.06       53.16      3.61 o 
  -5   1   9      387.96      439.32     18.43 o 
  -4   1   9       14.34       12.53      9.07 o 
  -3   1   9        0.06        1.77      6.73 o 
  -2   1   9      108.52      116.27      9.64 o 
  -1   1   9        9.48        5.57      5.24 o 
   0   1   9       55.13       78.46      7.86 o 
   1   1   9        0.08        0.98      4.62 o 
   2   1   9       16.25       10.89      5.32 o 
   3   1   9      162.40      165.70     15.58 o 
   4   1   9      515.34      517.81     21.62 o 
   5   1   9      263.13      261.04      5.97 o 
   6   1   9       38.13       31.57      2.31 o 
   7   1   9      355.54      396.82      7.41 o 
   8   1   9       14.81       15.48      2.09 o 
   9   1   9       73.47       81.20      3.15 o 
  10   1   9        1.28       -0.20      1.86 o 
 -11   2   9       11.19        6.97      4.63 o 
 -10   2   9        2.14        2.71      4.80 o 
  -9   2   9       10.20       16.74      5.35 o 
  -8   2   9        5.08        4.99      5.45 o 
  -7   2   9       49.94       42.87     10.08 o 
  -6   2   9        6.27        5.53      3.86 o 
  -5   2   9       22.26       23.30      3.85 o 
  -4   2   9      343.50      402.82     27.59 o 
  -3   2   9     1337.35     1502.18     31.87 o 
  -2   2   9      281.90      288.31     13.72 o 
  -1   2   9      150.70      131.63     11.44 o 
   0   2   9      331.27      346.51     16.86 o 
   1   2   9        0.98       -0.56      4.88 o 
   2   2   9       98.13      105.45      8.98 o 
   3   2   9      160.06      134.76     19.23 o 
   4   2   9      181.47      214.37      6.03 o 
   5   2   9      644.37      640.24     14.04 o 
   6   2   9        0.28       -0.42      2.11 o 
   7   2   9      267.55      271.56      4.61 o 
   8   2   9       77.99       95.51      3.00 o 
   9   2   9        5.47        7.44      2.00 o 
  10   2   9       34.78       34.21      2.66 o 
 -11   3   9        3.73        1.61      4.39 o 
 -10   3   9        0.99        3.11      4.67 o 
  -9   3   9        4.12        3.45      5.16 o 
  -8   3   9        2.06       -0.19      5.40 o 
  -7   3   9      101.29       99.51     46.48 o 
  -6   3   9        0.06        0.46      3.72 o 
  -5   3   9      176.13      195.53      9.59 o 
  -4   3   9       60.88       71.01     15.53 o 
  -3   3   9       78.81       89.07     13.92 o 
  -2   3   9      136.88      169.39     11.27 o 
  -1   3   9        1.16        1.53      5.52 o 
   0   3   9        5.31        1.75      5.33 o 
   1   3   9      752.05      759.58     26.61 o 
   2   3   9       27.32       20.63      6.27 o 
   3   3   9        8.34        9.74      6.97 o 
   4   3   9       62.86       77.17      3.34 o 
   5   3   9     1906.80     1863.93     22.90 o 
   6   3   9        7.35        8.21      2.49 o 
   7   3   9      230.56      246.53      4.35 o 
   8   3   9      204.64      206.92      6.51 o 
   9   3   9       16.86       19.76      1.92 o 
  10   3   9        3.77        3.68      1.61 o 
 -11   4   9        2.09       -0.21      4.23 o 
 -10   4   9        0.11        0.62      4.62 o 
  -9   4   9        0.14        3.41      5.24 o 
  -8   4   9        2.28        6.32      5.47 o 
  -7   4   9        6.15        6.78      4.66 o 
  -6   4   9       38.10       34.34      4.22 o 
  -5   4   9        6.33        7.10      3.10 o 
  -4   4   9      256.31      286.40     24.67 o 
  -3   4   9       27.24       19.39     10.47 o 
  -2   4   9      729.01      800.99     31.47 o 
  -1   4   9       91.56       70.52      8.06 o 
   0   4   9      807.26      863.01     33.72 o 
   1   4   9      248.23      272.83     13.29 o 
   2   4   9        0.22        0.19      6.74 o 
   3   4   9      197.06      207.21     14.56 o 
   4   4   9       53.74       44.31      2.87 o 
   5   4   9      156.01      158.94      5.80 o 
   6   4   9      258.12      266.38      6.36 o 
   7   4   9      498.82      525.87      6.37 o 
   8   4   9       73.06       79.31      2.69 o 
   9   4   9      102.51      118.04      2.82 o 
  10   4   9        0.48        0.67      1.55 o 
 -11   5   9        4.17        5.99      4.00 o 
 -10   5   9        1.00       -2.24      4.43 o 
  -9   5   9        8.11       14.44      5.29 o 
  -8   5   9       23.14       31.05      6.97 o 
  -7   5   9       20.52       23.59      4.71 o 
  -6   5   9        4.98        5.76      3.67 o 
  -5   5   9        4.93        7.07      3.05 o 
  -4   5   9      498.70      462.15      8.74 o 
  -3   5   9     2360.92     2831.20     74.71 o 
  -2   5   9      196.92      242.72     20.69 o 
  -1   5   9      379.94      379.40     24.35 o 
   0   5   9        6.03       15.33      9.04 o 
   1   5   9      361.00      376.31     15.70 o 
   2   5   9       55.31       39.07      9.23 o 
   3   5   9       28.75       28.50      3.86 o 
   4   5   9       37.14       41.38      2.93 o 
   5   5   9       59.34       64.29      3.53 o 
   6   5   9        0.17        0.34      2.26 o 
   7   5   9       50.33       44.47      2.66 o 
   8   5   9        0.02       -0.09      2.01 o 
   9   5   9        0.09        0.54      1.78 o 
  10   5   9        2.66        1.30      1.58 o 
 -11   6   9        1.65        1.36      3.77 o 
 -10   6   9       26.65       28.02      7.80 o 
  -9   6   9        4.17       -1.69      4.71 o 
  -8   6   9        0.33        3.66      5.16 o 
  -7   6   9       15.82       17.01      4.69 o 
  -6   6   9      135.42      114.94      5.37 o 
  -5   6   9       55.90       58.78      3.70 o 
  -4   6   9        6.29       10.38      2.86 o 
  -3   6   9      221.16      239.39     56.58 o 
  -2   6   9      751.23      773.53     32.83 o 
  -1   6   9        2.00        1.84      9.16 o 
   0   6   9        9.32       15.11      9.81 o 
   1   6   9      686.71      695.09     29.12 o 
   2   6   9      742.46      720.79     34.35 o 
   3   6   9      280.30      305.39      8.27 o 
   4   6   9      321.82      350.63      8.08 o 
   5   6   9      362.25      404.40      7.40 o 
   6   6   9       34.20       43.06      3.19 o 
   7   6   9       26.35       24.16      2.46 o 
   8   6   9        8.67        7.68      2.16 o 
   9   6   9       16.97       17.70      2.04 o 
  10   6   9        1.72        0.73      1.64 o 
 -11   7   9        1.72       -0.88      3.85 o 
 -10   7   9       55.46       55.17      6.18 o 
  -9   7   9        0.21       -0.25      4.60 o 
  -8   7   9       35.30       40.31      6.27 o 
  -7   7   9      135.14      128.40      8.55 o 
  -6   7   9        5.07        5.96      3.60 o 
  -5   7   9       71.89       65.43      3.61 o 
  -4   7   9      231.94      227.26      7.63 o 
  -3   7   9       10.17       13.54      2.82 o 
  -2   7   9      127.76      125.22      5.83 o 
  -1   7   9       35.48       37.07     11.95 o 
   0   7   9      371.05      427.14     27.46 o 
   1   7   9      109.10      101.86      8.85 o 
   2   7   9       44.60       50.12      3.84 o 
   3   7   9      181.00      188.35      6.60 o 
   4   7   9        1.24       -1.09      3.05 o 
   5   7   9      632.49      665.01     23.27 o 
   6   7   9       42.84       39.45      3.42 o 
   7   7   9        0.45        3.58      2.35 o 
   8   7   9      111.80      114.48      7.95 o 
   9   7   9        1.30        1.72      1.93 o 
  10   7   9       20.22       19.42      3.44 o 
 -10   8   9        1.44        5.01      4.03 o 
  -9   8   9       11.32        5.88      4.56 o 
  -8   8   9       37.34       33.87      9.83 o 
  -7   8   9        0.66       -2.17      5.78 o 
  -6   8   9       20.88       25.32      3.71 o 
  -5   8   9       72.89       74.75      3.50 o 
  -4   8   9        7.91        8.32      2.68 o 
  -3   8   9       98.20       98.15      3.44 o 
  -2   8   9       17.89       18.93      2.86 o 
  -1   8   9        5.30        2.93      2.68 o 
   0   8   9      261.32      253.07      8.42 o 
   1   8   9       78.74       82.81      4.44 o 
   2   8   9      377.47      350.61      8.53 o 
   3   8   9       18.38       23.23      4.30 o 
   4   8   9      255.93      240.71     15.19 o 
   5   8   9       13.48       15.73      3.57 o 
   6   8   9        0.52       -2.69      3.62 o 
   7   8   9      151.08      148.98      6.98 o 
   8   8   9       86.60       95.33      4.15 o 
   9   8   9        2.88        2.38      2.03 o 
 -10   9   9        1.11       -0.49      3.88 o 
  -9   9   9        7.14        6.34      4.29 o 
  -8   9   9       30.43       20.31      5.21 o 
  -7   9   9       11.98       15.41      3.84 o 
  -6   9   9       11.79       15.12      3.50 o 
  -5   9   9       24.46       22.96      3.13 o 
  -4   9   9        3.09        2.75      2.71 o 
  -3   9   9      194.42      202.98      7.44 o 
  -2   9   9        5.49        5.53      2.63 o 
  -1   9   9      144.83      129.70      4.15 o 
   0   9   9      108.29       98.76      3.51 o 
   1   9   9       39.20       39.25      3.17 o 
   2   9   9      327.25      238.03     14.07 o 
   3   9   9       97.21       75.20      5.12 o 
   4   9   9       65.08       54.38      4.77 o 
   5   9   9      173.85      173.56      9.65 o 
   6   9   9       21.90       19.49      3.61 o 
   7   9   9      238.48      248.04      9.08 o 
   8   9   9       13.54        6.54      2.39 o 
   9   9   9       63.91       64.23      5.36 o 
 -10  10   9        5.86        5.31      4.07 o 
  -9  10   9        9.72        4.51      4.17 o 
  -8  10   9       16.86        9.95      4.96 o 
  -7  10   9       13.39       12.94      3.83 o 
  -6  10   9       23.03       25.79      4.95 o 
  -5  10   9        0.06       -0.44      2.91 o 
  -4  10   9      107.80      111.39      3.78 o 
  -3  10   9      163.41      167.26      4.97 o 
  -2  10   9       48.99       50.90      3.45 o 
  -1  10   9       50.94       39.94      3.91 o 
   0  10   9      316.62      303.40     11.23 o 
   1  10   9        3.27        1.98      2.94 o 
   2  10   9        0.98        3.33      3.24 o 
   3  10   9       13.61        8.94      4.50 o 
   4  10   9       89.38       81.64      5.79 o 
   5  10   9      197.57      168.47     12.98 o 
   6  10   9       18.67       25.20      3.66 o 
   7  10   9       58.01       64.55      8.30 o 
   8  10   9       31.14       34.41      4.61 o 
   9  10   9        6.35        7.24      2.30 o 
  -9  11   9        0.11       -2.49      4.51 o 
  -8  11   9       20.30       12.95      5.98 o 
  -7  11   9        7.09        5.98      3.45 o 
  -6  11   9       47.93       52.93      4.37 o 
  -5  11   9      100.95      102.54      4.39 o 
  -4  11   9      394.14      421.56     12.92 o 
  -3  11   9      133.77      130.86      6.11 o 
  -2  11   9      121.83      121.53      4.22 o 
  -1  11   9       62.70       65.20      5.96 o 
   0  11   9      750.12      709.74     30.45 o 
   1  11   9       16.48       14.77      3.11 o 
   2  11   9       10.11        8.80      3.32 o 
   3  11   9       34.65       29.26     10.39 o 
   4  11   9       13.88        9.95      4.45 o 
   5  11   9       53.32       46.02      4.65 o 
   6  11   9        2.50       -1.31      4.02 o 
   7  11   9       20.33       20.46      3.97 o 
   8  11   9        0.16       -0.75      2.56 o 
  -8  12   9       42.54       44.50      4.83 o 
  -7  12   9        4.22        2.07      3.32 o 
  -6  12   9        2.92        4.70      3.53 o 
  -5  12   9      232.12      256.16     12.18 o 
  -4  12   9       15.80       17.58      3.55 o 
  -3  12   9      435.82      468.23     19.28 o 
  -2  12   9      157.55      169.19      9.35 o 
  -1  12   9       85.30       85.28      4.92 o 
   0  12   9      323.17      319.49     11.57 o 
   1  12   9       67.09       56.00      3.88 o 
   2  12   9        0.21        1.65      3.23 o 
   3  12   9        2.61        2.82      3.35 o 
   4  12   9       22.22       19.43      4.63 o 
   5  12   9        1.72        6.62      4.77 o 
   6  12   9        1.47        1.52      4.53 o 
   7  12   9       19.20       16.52      5.10 o 
   8  12   9       11.29        7.35      3.26 o 
  -8  13   9        0.86        4.31      6.29 o 
  -7  13   9        3.50        4.28      3.66 o 
  -6  13   9        1.33       -0.06      3.77 o 
  -5  13   9      165.35      168.46      5.65 o 
  -4  13   9        0.08       -1.17      3.08 o 
  -3  13   9       17.94       21.60      5.39 o 
  -2  13   9      303.54      309.97      7.90 o 
  -1  13   9      150.66      154.86      6.03 o 
   0  13   9       17.11       14.92      2.94 o 
   1  13   9       11.03       15.56      4.45 o 
   2  13   9        1.13        3.07      3.21 o 
   3  13   9      212.98      206.62      9.21 o 
   4  13   9       12.89       21.22      5.47 o 
   5  13   9       83.29       79.56      6.12 o 
   6  13   9        2.46        8.71      4.43 o 
   7  13   9        0.02       -2.14      3.38 o 
  -7  14   9        0.32        0.30      3.14 o 
  -6  14   9       20.55       10.98      3.59 o 
  -5  14   9       23.55       20.97      3.37 o 
  -4  14   9        4.76        3.17      2.74 o 
  -3  14   9       24.57       29.83      3.63 o 
  -2  14   9      219.79      220.83      5.50 o 
  -1  14   9       75.26       85.98      3.58 o 
   0  14   9       31.94       28.19      3.27 o 
   1  14   9        1.71        0.70      2.84 o 
   2  14   9        7.03        6.57      3.22 o 
   3  14   9        2.13        3.20      3.31 o 
   4  14   9       47.53       67.90      6.02 o 
   5  14   9        1.12        3.79      5.92 o 
   6  14   9        1.85       -1.37      3.88 o 
   7  14   9        7.34       11.37      4.39 o 
  -7  15   9        2.97        2.04      5.55 o 
  -6  15   9       31.42       33.28      9.25 o 
  -5  15   9        0.06       -0.25      2.66 o 
  -4  15   9      167.69      160.56      4.20 o 
  -3  15   9      217.11      251.91      6.45 o 
  -2  15   9        4.59        4.34      2.74 o 
  -1  15   9       64.21       78.26      3.68 o 
   0  15   9       35.24       38.78      3.68 o 
   1  15   9       41.85       44.68      5.70 o 
   2  15   9        2.26        1.12      3.06 o 
   3  15   9        9.95       11.95      3.31 o 
   4  15   9        0.02        3.92      5.78 o 
   5  15   9        9.24        4.75      5.13 o 
   6  15   9        8.07        1.65      4.40 o 
  -6  16   9       22.65       17.97      7.84 o 
  -5  16   9        0.36       -1.30      2.66 o 
  -4  16   9        1.95        2.09      2.36 o 
  -3  16   9       14.23       10.83      2.43 o 
  -2  16   9        0.96       -0.82      2.24 o 
  -1  16   9       37.52       32.23      3.11 o 
   0  16   9        0.59       -0.56      2.32 o 
   1  16   9        2.89        4.17      2.84 o 
   2  16   9        4.46        0.60      2.79 o 
   3  16   9        0.39       -2.16      2.87 o 
   4  16   9        0.60        7.24      4.73 o 
   5  16   9        0.16       -1.63      4.41 o 
  -5  17   9        0.00       -0.88      2.39 o 
  -4  17   9        2.26        2.11      2.08 o 
  -3  17   9       15.65       14.75      3.09 o 
  -2  17   9        0.00        1.26      2.09 o 
  -1  17   9        2.54        4.55      2.08 o 
   0  17   9        1.20        0.20      2.14 o 
   1  17   9        0.96        0.15      2.59 o 
   2  17   9        4.83        5.58      2.79 o 
   3  17   9        8.90        6.40      4.68 o 
   4  17   9        0.40        0.70      4.33 o 
  -3  18   9       11.08        9.99      3.21 o 
  -2  18   9        0.92       -1.35      1.81 o 
  -1  18   9        2.60        5.51      1.88 o 
   0  18   9       39.56       57.34      3.92 o 
   1  18   9        3.24        1.96      2.58 o 
   2  18   9        2.17        1.29      2.42 o 
 -11   0  10       13.06        4.67     11.66 o 
 -10   0  10        0.09       -2.68      5.49 o 
  -9   0  10       10.21        9.79      5.90 o 
  -8   0  10        0.17        8.72      6.14 o 
  -7   0  10       42.07       40.15     17.52 o 
  -6   0  10      650.48      654.38      9.12 o 
  -5   0  10        0.05       -0.07      3.94 o 
  -4   0  10      125.93      112.36      4.96 o 
  -3   0  10      609.86      655.37     30.04 o 
  -2   0  10      191.83      162.52     16.89 o 
  -1   0  10       15.15       17.91      9.65 o 
   0   0  10       79.95      106.86     13.44 o 
   1   0  10        5.47       11.96      8.64 o 
   2   0  10       29.41       43.96     10.44 o 
   3   0  10      468.46      486.40     13.25 o 
   4   0  10     5190.18     5170.72     32.43 o 
   5   0  10      699.13      653.30     19.07 o 
   6   0  10       15.43       18.25      3.18 o 
   7   0  10      551.41      569.38     10.77 o 
   8   0  10      150.96      165.80      8.03 o 
   9   0  10       28.66       34.66      6.61 o 
  10   0  10       62.29       61.68     11.76 o 
 -11   1  10        0.06       -1.45      8.06 o 
 -10   1  10        0.42       -1.32      4.90 o 
  -9   1  10        1.82        1.24      5.25 o 
  -8   1  10        3.47        5.31      4.37 o 
  -7   1  10       59.57       61.77     21.11 o 
  -6   1  10        2.91       -0.44      2.88 o 
  -5   1  10       29.55       31.61      3.12 o 
  -4   1  10       15.59       13.26      2.83 o 
  -3   1  10      180.32      194.88     17.38 o 
  -2   1  10        0.91       -0.97      7.05 o 
  -1   1  10       87.57      102.75      9.80 o 
   0   1  10       82.15       82.36     12.45 o 
   1   1  10       53.92       59.20      8.01 o 
   2   1  10     1132.57     1170.39     26.79 o 
   3   1  10     1205.46     1203.60     27.13 o 
   4   1  10     1281.17     1274.34     26.15 o 
   5   1  10      305.77      266.76      5.98 o 
   6   1  10      383.90      397.17     11.01 o 
   7   1  10      358.37      393.22      5.69 o 
   8   1  10       93.53      100.26      3.80 o 
   9   1  10       26.31       21.96      2.25 o 
  10   1  10       24.83       16.75      1.75 o 
 -11   2  10        0.06       -2.91      4.56 o 
 -10   2  10       16.13       19.31      4.73 o 
  -9   2  10       10.74       17.20      5.43 o 
  -8   2  10       23.32       33.51      6.04 o 
  -7   2  10        1.32       -1.36      6.94 o 
  -6   2  10      103.64       95.94      5.07 o 
  -5   2  10       72.76       83.25      4.20 o 
  -4   2  10       88.02       94.24      4.78 o 
  -3   2  10       55.06       45.60     13.25 o 
  -2   2  10      134.78      161.99     12.30 o 
  -1   2  10       76.52       88.90      9.42 o 
   0   2  10       13.32       15.82      6.37 o 
   1   2  10       20.57        9.59      6.28 o 
   2   2  10       16.02       13.52      4.51 o 
   3   2  10      899.76      970.06     16.01 o 
   4   2  10      110.89      111.31      3.54 o 
   5   2  10      219.06      218.95      7.64 o 
   6   2  10     1032.34     1054.97     17.16 o 
   7   2  10      195.07      193.36      4.56 o 
   8   2  10        7.76        6.40      1.95 o 
   9   2  10       19.92       18.07      2.55 o 
  10   2  10        2.44        3.56      1.54 o 
 -11   3  10       28.78       29.59      4.59 o 
 -10   3  10        0.13       -4.31      4.52 o 
  -9   3  10        9.39       13.25      4.91 o 
  -8   3  10       20.91       27.79      8.95 o 
  -7   3  10        2.92        5.66      4.66 o 
  -6   3  10      117.01      111.89      3.93 o 
  -5   3  10        2.56        1.95      3.00 o 
  -4   3  10        6.25        8.02      3.04 o 
  -3   3  10      741.43      698.08     13.88 o 
  -2   3  10       44.97       59.26     13.65 o 
  -1   3  10      187.65      173.51     11.94 o 
   0   3  10      371.17      401.07     30.55 o 
   1   3  10       47.42       32.19      7.19 o 
   2   3  10       82.62       71.91      3.72 o 
   3   3  10        0.79        0.97      2.62 o 
   4   3  10      165.94      158.59      4.12 o 
   5   3  10       94.56       88.87      3.10 o 
   6   3  10       32.87       34.21      3.13 o 
   7   3  10       15.90       20.02      2.24 o 
   8   3  10        1.46        0.73      1.89 o 
   9   3  10        1.34        3.91      1.88 o 
  10   3  10        3.50        4.21      1.90 o 
 -11   4  10        0.14       -0.70      3.92 o 
 -10   4  10        9.96       10.16      4.41 o 
  -9   4  10       18.90       23.40      5.05 o 
  -8   4  10       43.34       55.21      6.97 o 
  -7   4  10       10.45        8.64      4.90 o 
  -6   4  10      402.84      359.23      9.88 o 
  -5   4  10      112.84      107.18      5.23 o 
  -4   4  10       19.18       18.92      3.11 o 
  -3   4  10      267.41      265.11      6.07 o 
  -2   4  10       48.42       43.03      8.45 o 
  -1   4  10        0.80        0.05      9.66 o 
   0   4  10       12.52        9.64      7.07 o 
   1   4  10       57.04       57.04      5.61 o 
   2   4  10     1717.50     1654.57     41.15 o 
   3   4  10      459.39      525.64      6.34 o 
   4   4  10        0.40        3.12      2.82 o 
   5   4  10      124.19      129.95      3.77 o 
   6   4  10       36.00       35.62      2.79 o 
   7   4  10      113.68      113.16      3.29 o 
   8   4  10       21.30       19.02      2.05 o 
   9   4  10       31.43       37.21      3.30 o 
  10   4  10        9.56       10.25      3.33 o 
 -10   5  10       20.39       16.13      6.02 o 
  -9   5  10        0.35       -0.34      4.76 o 
  -8   5  10        4.97       10.42      5.24 o 
  -7   5  10       49.20       46.65      4.49 o 
  -6   5  10        0.78        1.37      3.15 o 
  -5   5  10       46.92       36.36      3.49 o 
  -4   5  10       19.96       17.15      3.02 o 
  -3   5  10        4.11        4.18      2.83 o 
  -2   5  10      158.11      163.51      6.16 o 
  -1   5  10       92.82      104.66      4.00 o 
   0   5  10        1.94        2.86      3.13 o 
   1   5  10        2.97        4.31      2.87 o 
   2   5  10      658.44      637.16     13.39 o 
   3   5  10      127.78      116.92      4.65 o 
   4   5  10       78.26       79.90      3.31 o 
   5   5  10     1252.85     1234.97     25.28 o 
   6   5  10        9.43        8.04      2.59 o 
   7   5  10       18.52       15.97      2.53 o 
   8   5  10      173.29      169.44      8.14 o 
   9   5  10       29.03       27.33      2.72 o 
 -10   6  10        4.24       -0.23      4.05 o 
  -9   6  10       14.39       16.90      4.98 o 
  -8   6  10        0.47        8.06      5.07 o 
  -7   6  10       11.89        9.78      3.63 o 
  -6   6  10       72.80       75.18      4.52 o 
  -5   6  10       22.87       17.74      3.01 o 
  -4   6  10      114.42      104.53      3.88 o 
  -3   6  10       13.37       13.59      2.77 o 
  -2   6  10       38.82       38.45      3.05 o 
  -1   6  10       64.01       56.44      3.34 o 
   0   6  10      140.89      121.68      4.05 o 
   1   6  10       21.49       21.62      3.27 o 
   2   6  10       10.53        0.49      4.25 o 
   3   6  10       94.55       70.30      4.11 o 
   4   6  10       49.60       43.52      3.17 o 
   5   6  10       24.33       27.59      3.11 o 
   6   6  10       85.78       91.70      3.23 o 
   7   6  10       29.46       31.98      2.80 o 
   8   6  10       80.07       94.87      5.09 o 
   9   6  10        9.88       10.37      1.73 o 
 -10   7  10        0.44       -0.37      3.81 o 
  -9   7  10       37.44       33.19      4.73 o 
  -8   7  10       16.86       11.92      5.05 o 
  -7   7  10       66.94       53.33      7.64 o 
  -6   7  10       63.39       58.61      3.41 o 
  -5   7  10        0.10       -0.53      2.83 o 
  -4   7  10       34.86       34.56      3.15 o 
  -3   7  10      125.52      122.09      5.78 o 
  -2   7  10        0.74        1.10      2.65 o 
  -1   7  10       40.93       40.43      3.04 o 
   0   7  10      172.61      172.42      4.76 o 
   1   7  10        0.24        1.81      3.04 o 
   2   7  10       42.12       41.49      3.48 o 
   3   7  10      133.66      139.59      5.71 o 
   4   7  10      178.90      181.43      8.68 o 
   5   7  10      104.86      102.61      4.14 o 
   6   7  10        0.09       -0.64      2.79 o 
   7   7  10        9.77        8.09      2.96 o 
   8   7  10        1.81        2.44      2.58 o 
   9   7  10        0.17        2.27      2.33 o 
 -10   8  10        0.01       -2.69      3.63 o 
  -9   8  10        0.01       -1.93      3.97 o 
  -8   8  10        0.73       -0.45      4.58 o 
  -7   8  10       13.21        3.62      5.28 o 
  -6   8  10       12.60       13.10      3.22 o 
  -5   8  10        1.07       -0.26      2.76 o 
  -4   8  10      105.37      103.81      3.69 o 
  -3   8  10        1.67        2.87      2.73 o 
  -2   8  10       11.35        8.32      2.71 o 
  -1   8  10        6.92        6.34      2.63 o 
   0   8  10      268.28      248.39      6.93 o 
   1   8  10       33.50       31.71      3.35 o 
   2   8  10        5.15        5.27      3.06 o 
   3   8  10      173.90      150.60     12.46 o 
   4   8  10       89.11       92.75      6.49 o 
   5   8  10       37.91       35.94      3.69 o 
   6   8  10       43.41       37.12      3.29 o 
   7   8  10       73.97       74.75      4.59 o 
   8   8  10        0.70        1.96      2.48 o 
   9   8  10        2.58        1.10      2.21 o 
  -9   9  10        4.87        0.35      3.86 o 
  -8   9  10       25.59       34.62      5.71 o 
  -7   9  10        3.44        1.76      3.58 o 
  -6   9  10        2.88        4.95      3.15 o 
  -5   9  10       88.34       91.54      4.18 o 
  -4   9  10        0.42        1.27      2.67 o 
  -3   9  10       42.35       47.64      2.92 o 
  -2   9  10      334.25      345.39      8.35 o 
  -1   9  10      236.41      236.87      7.55 o 
   0   9  10      125.45      126.20      5.57 o 
   1   9  10      123.59      115.08      6.13 o 
   2   9  10       40.99       48.28      4.06 o 
   3   9  10      158.69      146.71      4.70 o 
   4   9  10      186.41      156.62      7.34 o 
   5   9  10        0.23        3.70      3.95 o 
   6   9  10       29.58       44.24      5.42 o 
   7   9  10       26.81       31.47      5.12 o 
   8   9  10        2.13        1.60      2.54 o 
  -9  10  10        3.54       -1.23      4.17 o 
  -8  10  10        3.09        0.84      4.28 o 
  -7  10  10        4.02        3.53      3.44 o 
  -6  10  10        0.56        1.10      4.30 o 
  -5  10  10       83.99       85.61      3.80 o 
  -4  10  10        4.83        8.76      2.74 o 
  -3  10  10      820.70      881.11     23.73 o 
  -2  10  10       58.46       59.32      4.01 o 
  -1  10  10      419.35      418.97      5.93 o 
   0  10  10      438.30      466.54     11.41 o 
   1  10  10       38.61       30.61      8.00 o 
   2  10  10       34.51       32.44      4.00 o 
   3  10  10       99.18       87.33      5.65 o 
   4  10  10      225.36      179.78     10.28 o 
   5  10  10       25.69       20.76      4.37 o 
   6  10  10       21.64       14.54      4.06 o 
   7  10  10       17.97       19.83      2.99 o 
   8  10  10        2.51        5.91      2.53 o 
  -8  11  10       11.71       10.01      4.72 o 
  -7  11  10       15.68       10.56      3.27 o 
  -6  11  10       38.81       39.61      3.69 o 
  -5  11  10      102.84      126.78      8.10 o 
  -4  11  10       29.50       30.89      2.84 o 
  -3  11  10       66.74       68.84      3.70 o 
  -2  11  10        0.13        1.41      2.76 o 
  -1  11  10      152.19      147.30      5.65 o 
   0  11  10       51.73       44.08      4.41 o 
   1  11  10       53.12       33.96      4.32 o 
   2  11  10      202.58      173.91      6.62 o 
   3  11  10      109.79       93.36     10.46 o 
   4  11  10       18.36       17.13      4.55 o 
   5  11  10       44.48       49.20     10.00 o 
   6  11  10        3.95        5.16      3.78 o 
   7  11  10       13.94        7.04      3.61 o 
  -8  12  10        4.12       11.70      4.73 o 
  -7  12  10       15.04       17.49      3.13 o 
  -6  12  10       10.41        8.61      3.23 o 
  -5  12  10      163.37      164.47      8.85 o 
  -4  12  10       83.92       83.10      3.98 o 
  -3  12  10       48.52       47.74      4.03 o 
  -2  12  10      253.90      254.51      6.20 o 
  -1  12  10       32.66       36.27      5.99 o 
   0  12  10       55.09       49.50      3.62 o 
   1  12  10       11.32        6.97      3.47 o 
   2  12  10        5.50        4.10      3.47 o 
   3  12  10       92.04      113.91      8.32 o 
   4  12  10       21.50       14.95      4.73 o 
   5  12  10        7.84        5.39      4.20 o 
   6  12  10        4.31        2.45      3.93 o 
   7  12  10        0.62       -0.44      3.34 o 
  -7  13  10       14.43       12.31      6.87 o 
  -6  13  10      111.24      122.63      5.63 o 
  -5  13  10       26.18       17.64      2.96 o 
  -4  13  10       30.86       27.89      3.34 o 
  -3  13  10      455.65      510.31      9.87 o 
  -2  13  10      158.02      191.02      5.30 o 
  -1  13  10        6.80        5.17      3.02 o 
   0  13  10      318.14      322.53     17.48 o 
   1  13  10        8.13       10.38      3.46 o 
   2  13  10       11.76        9.88      3.36 o 
   3  13  10       32.07       28.82      5.75 o 
   4  13  10       20.19       17.85      5.21 o 
   5  13  10       43.15       58.53      4.53 o 
   6  13  10       33.14       28.08      5.62 o 
  -7  14  10        2.68        7.59      6.08 o 
  -6  14  10      259.30      323.67     13.38 o 
  -5  14  10       64.36       61.14      4.40 o 
  -4  14  10       29.12       25.89      3.10 o 
  -3  14  10        1.39        2.12      2.60 o 
  -2  14  10        0.00        0.58      2.64 o 
  -1  14  10       90.15      102.53      4.04 o 
   0  14  10      126.75      139.06      4.74 o 
   1  14  10        0.02        0.37      3.14 o 
   2  14  10       64.38       51.22      8.46 o 
   3  14  10        5.84        6.52      7.87 o 
   4  14  10       29.64       19.01      8.07 o 
   5  14  10        0.49       -1.00      5.10 o 
   6  14  10        2.44        6.74      4.70 o 
  -6  15  10        0.01       -0.70      2.67 o 
  -5  15  10        3.12        1.93      2.61 o 
  -4  15  10        0.71        1.87      2.38 o 
  -3  15  10        8.82       10.80      2.65 o 
  -2  15  10       29.03       32.74      4.87 o 
  -1  15  10       35.87       39.31      3.14 o 
   0  15  10        3.74        1.22      2.50 o 
   1  15  10        0.16        1.17      2.92 o 
   2  15  10        0.17       -0.04      2.87 o 
   3  15  10       55.01       70.97     16.80 o 
   4  15  10       21.23       23.31      5.39 o 
   5  15  10        0.02        3.22      4.62 o 
  -5  16  10        7.14        8.59      2.60 o 
  -4  16  10       19.52       22.88      3.00 o 
  -3  16  10       13.05       11.18      3.41 o 
  -2  16  10        0.01       -0.25      2.11 o 
  -1  16  10        4.61        8.90      2.45 o 
   0  16  10        2.33        1.99      2.22 o 
   1  16  10       10.91       15.46      2.83 o 
   2  16  10       34.55       37.97      6.52 o 
   3  16  10        5.01        6.24      5.08 o 
   4  16  10        0.84       -1.95      4.56 o 
  -4  17  10        0.94        0.56      2.53 o 
  -3  17  10        9.09        6.30      2.11 o 
  -2  17  10        0.04       -1.92      1.92 o 
  -1  17  10        2.41        2.98      2.05 o 
   0  17  10        0.25       -2.52      2.67 o 
   1  17  10        0.04        1.12      2.45 o 
   2  17  10        7.74        7.40      2.95 o 
 -10   1  11        0.41       -0.16      4.69 o 
  -9   1  11        9.58        9.99      5.15 o 
  -8   1  11       39.57       47.93      5.78 o 
  -7   1  11        0.15        0.29      3.75 o 
  -6   1  11        4.51        1.71      2.78 o 
  -5   1  11        1.28        0.43      2.62 o 
  -4   1  11        0.06        0.52      2.62 o 
  -3   1  11        0.32        3.46      2.66 o 
  -2   1  11        0.30        0.38      2.54 o 
  -1   1  11       97.52       91.43      3.12 o 
   0   1  11      325.56      348.37      8.63 o 
   1   1  11      979.10      890.67     16.60 o 
   2   1  11      313.06      324.12      7.51 o 
   3   1  11      225.59      204.20      5.44 o 
   4   1  11      158.06      173.87      4.32 o 
   5   1  11      139.99      152.53      5.84 o 
   6   1  11       71.88       67.75      3.25 o 
   7   1  11       41.77       38.45      2.45 o 
   8   1  11        0.12       -0.48      1.96 o 
   9   1  11        8.87       10.90      1.74 o 
 -10   2  11        2.65        1.99      4.72 o 
  -9   2  11       26.33       21.57      5.41 o 
  -8   2  11        0.07       -0.05      5.06 o 
  -7   2  11       16.99       18.49      6.14 o 
  -6   2  11      202.83      209.88      5.65 o 
  -5   2  11        7.56        4.32      3.06 o 
  -4   2  11        7.02       11.85      3.05 o 
  -3   2  11      100.45      102.68      6.44 o 
  -2   2  11      131.28      121.43      4.36 o 
  -1   2  11       67.96       65.70      3.28 o 
   0   2  11        0.05        0.70      2.52 o 
   1   2  11      109.81      114.55      3.32 o 
   2   2  11      894.49      855.08     12.40 o 
   3   2  11        6.20        6.06      2.63 o 
   4   2  11      342.74      343.58      9.75 o 
   5   2  11       24.64       39.56      3.02 o 
   6   2  11       34.56       39.09      2.65 o 
   7   2  11       18.02       13.64      2.22 o 
   8   2  11        0.29        0.04      1.97 o 
   9   2  11        0.00       -1.50      1.57 o 
 -10   3  11        4.86        5.85      4.36 o 
  -9   3  11        1.78        1.81      4.72 o 
  -8   3  11        9.21       11.89      5.00 o 
  -7   3  11       46.24       45.85     11.91 o 
  -6   3  11       76.21       82.54      4.55 o 
  -5   3  11      169.48      164.48      5.50 o 
  -4   3  11       30.59       33.97      3.21 o 
  -3   3  11      127.04      132.96      6.43 o 
  -2   3  11      148.26      151.11      6.17 o 
  -1   3  11        2.77        4.60      2.81 o 
   0   3  11       52.53       48.97      2.87 o 
   1   3  11       82.62       92.75      3.41 o 
   2   3  11      610.42      550.65     17.36 o 
   3   3  11       77.64       78.63      3.29 o 
   4   3  11      104.21      111.68      3.71 o 
   5   3  11       92.08       71.92      3.30 o 
   6   3  11       16.63       20.56      2.51 o 
   7   3  11        2.33        0.10      2.18 o 
   8   3  11        0.00       -1.75      1.96 o 
   9   3  11        3.12        2.63      1.73 o 
 -10   4  11        2.14        4.55      4.07 o 
  -9   4  11       16.35       11.68      4.57 o 
  -8   4  11        0.01        3.23      5.06 o 
  -7   4  11       53.58       56.64      4.05 o 
  -6   4  11       43.02       39.30      3.44 o 
  -5   4  11      145.96      143.45      4.38 o 
  -4   4  11       53.58       48.52      3.62 o 
  -3   4  11      135.22      120.07      3.64 o 
  -2   4  11      262.47      248.06      5.58 o 
  -1   4  11        8.61       10.64      2.93 o 
   0   4  11       86.44       79.16      3.23 o 
   1   4  11      179.42      159.62      4.30 o 
   2   4  11      709.78      656.78     10.79 o 
   3   4  11      400.30      391.25     10.83 o 
   4   4  11      910.13      898.17      8.77 o 
   5   4  11      322.49      312.94      9.15 o 
   6   4  11      120.60      141.64      4.35 o 
   7   4  11        3.54        2.16      2.26 o 
   8   4  11        9.14        3.42      2.00 o 
   9   4  11        0.55        0.39      1.86 o 
 -10   5  11        0.69        1.26      3.88 o 
  -9   5  11        0.23        1.36      4.32 o 
  -8   5  11        9.63       14.65      5.07 o 
  -7   5  11       47.04       36.84      4.04 o 
  -6   5  11      290.20      313.72      9.15 o 
  -5   5  11        4.89        3.60      2.90 o 
  -4   5  11       48.64       46.54      3.44 o 
  -3   5  11       36.63       44.33      3.51 o 
  -2   5  11       71.91       75.97      3.91 o 
  -1   5  11       28.12       26.43      2.99 o 
   0   5  11       30.35       36.34      3.58 o 
   1   5  11        6.45        0.13      2.97 o 
   2   5  11       39.22       42.08      3.99 o 
   3   5  11        0.72       -1.03      3.34 o 
   4   5  11        1.15        3.11      2.83 o 
   5   5  11        3.29        2.61      2.54 o 
   6   5  11        1.64        1.04      2.43 o 
   7   5  11        0.01       -0.77      2.21 o 
   8   5  11        2.01        3.01      2.13 o 
   9   5  11        1.54        0.14      2.28 o 
 -10   6  11        2.51        2.94      4.32 o 
  -9   6  11       22.96       26.39      4.80 o 
  -8   6  11        9.97       14.58      4.88 o 
  -7   6  11       16.31       16.67      5.72 o 
  -6   6  11      125.33      126.36      7.54 o 
  -5   6  11      117.57      121.25      4.57 o 
  -4   6  11       13.24       11.66      2.90 o 
  -3   6  11        3.17        3.59      2.78 o 
  -2   6  11      369.63      335.79      7.05 o 
  -1   6  11      715.89      664.43      8.97 o 
   0   6  11      126.41      135.39      4.10 o 
   1   6  11      160.64      161.66      4.55 o 
   2   6  11      775.18      740.52     24.79 o 
   3   6  11        5.12        5.18      4.47 o 
   4   6  11       98.25       92.39      5.11 o 
   5   6  11        9.17        7.95      2.82 o 
   6   6  11       37.07       33.07      3.33 o 
   7   6  11        0.24        0.00      2.41 o 
   8   6  11        1.42       -0.21      1.95 o 
  -9   7  11        1.85        2.13      3.82 o 
  -8   7  11        1.49        0.17      4.25 o 
  -7   7  11       18.83       19.57      5.35 o 
  -6   7  11       21.92       20.42      3.11 o 
  -5   7  11        0.95        0.90      2.66 o 
  -4   7  11       55.75       52.40      3.55 o 
  -3   7  11       13.83       15.42      2.88 o 
  -2   7  11        0.02        2.81      2.67 o 
  -1   7  11       32.00       30.39      2.95 o 
   0   7  11       44.36       47.18      3.18 o 
   1   7  11       26.57       22.35      3.42 o 
   2   7  11      278.35      252.82     12.86 o 
   3   7  11      215.35      210.22      9.47 o 
   4   7  11       26.28       28.88      4.93 o 
   5   7  11      206.91      205.91      7.61 o 
   6   7  11        0.13       -0.75      2.93 o 
   7   7  11       14.12       12.26      2.53 o 
   8   7  11        2.92        0.70      2.27 o 
  -9   8  11        5.79        2.17      3.72 o 
  -8   8  11       42.41       42.98      5.83 o 
  -7   8  11        0.02        2.36      4.72 o 
  -6   8  11        0.04       -0.36      2.86 o 
  -5   8  11        0.86       -2.46      2.64 o 
  -4   8  11       28.60       31.70      2.91 o 
  -3   8  11      125.56      127.82      4.03 o 
  -2   8  11       74.89       78.85      3.52 o 
  -1   8  11      115.88      107.41      4.12 o 
   0   8  11        9.50        5.90      2.86 o 
   1   8  11      244.73      205.68     14.80 o 
   2   8  11       63.58       62.35      4.58 o 
   3   8  11        3.85        1.31      3.84 o 
   4   8  11      338.59      308.96      8.69 o 
   5   8  11       38.40       34.92      3.72 o 
   6   8  11        7.89        8.92      2.75 o 
   7   8  11       32.33       35.04      3.03 o 
   8   8  11        3.25        2.47      2.32 o 
  -9   9  11        5.71        2.99      3.61 o 
  -8   9  11        0.04        5.24      4.17 o 
  -7   9  11        0.22        3.33      3.36 o 
  -6   9  11       13.20       11.51      2.91 o 
  -5   9  11        2.54        1.42      2.60 o 
  -4   9  11       40.71       38.56      3.16 o 
  -3   9  11        9.61       15.52      2.72 o 
  -2   9  11        1.26       -0.57      2.57 o 
  -1   9  11       94.94       81.60      5.44 o 
   0   9  11       87.50       88.91      5.12 o 
   1   9  11      153.38      143.30      9.16 o 
   2   9  11      159.03      159.54     13.32 o 
   3   9  11       11.11       14.40      3.93 o 
   4   9  11       99.34      102.95      5.72 o 
   5   9  11       32.11       27.71      4.20 o 
   6   9  11       79.87       78.58      5.44 o 
   7   9  11        0.68        0.54      2.60 o 
   8   9  11       11.79        5.57      5.85 o 
  -8  10  11        0.25       -1.82      3.94 o 
  -7  10  11       45.39       51.71      4.11 o 
  -6  10  11      106.72      116.90     16.06 o 
  -5  10  11       47.22       50.60      3.82 o 
  -4  10  11      109.08      105.58      3.62 o 
  -3  10  11       69.51       57.63      3.40 o 
  -2  10  11       15.12        9.70      2.67 o 
  -1  10  11        3.57        1.19      2.62 o 
   0  10  11        0.02       -0.38      2.67 o 
   1  10  11       69.98       64.94      8.98 o 
   2  10  11       33.33       33.12      4.78 o 
   3  10  11        7.63        6.18      4.57 o 
   4  10  11      151.49      144.77     13.66 o 
   5  10  11       17.40       16.68      4.17 o 
   6  10  11       64.05       77.26     10.18 o 
   7  10  11        0.32        0.70      3.09 o 
  -8  11  11       39.90       27.20      4.51 o 
  -7  11  11       56.08       50.20      5.35 o 
  -6  11  11       10.49       10.64      3.25 o 
  -5  11  11        2.36        2.73      2.49 o 
  -4  11  11       18.57       19.52      2.67 o 
  -3  11  11      140.59      155.78     10.07 o 
  -2  11  11        4.02        8.81      2.66 o 
  -1  11  11        6.49        3.60      2.65 o 
   0  11  11        8.10        6.72      3.23 o 
   1  11  11       50.90       39.98      4.96 o 
   2  11  11       97.88       80.08      4.52 o 
   3  11  11        8.93        1.93      5.32 o 
   4  11  11       13.25        6.94      4.21 o 
   5  11  11       23.11       13.59      3.87 o 
   6  11  11        1.47        0.11      3.33 o 
   7  11  11       23.47       16.73      3.63 o 
  -7  12  11       10.54        9.54      2.92 o 
  -6  12  11       96.52       91.28      5.18 o 
  -5  12  11        5.36        4.87      2.84 o 
  -4  12  11        4.88        7.95      2.47 o 
  -3  12  11      310.69      326.13     11.96 o 
  -2  12  11       18.23       19.06      3.57 o 
  -1  12  11        2.64        2.06      2.95 o 
   0  12  11       54.07       57.84      7.50 o 
   1  12  11       22.45       18.94      3.70 o 
   2  12  11       27.09       28.26      5.20 o 
   3  12  11       30.35       33.59      8.39 o 
   4  12  11        2.61        3.71      4.93 o 
   5  12  11       16.60       16.80      4.03 o 
   6  12  11        9.19        3.57      3.80 o 
  -6  13  11        7.51        8.41      3.13 o 
  -5  13  11      243.96      276.32      5.45 o 
  -4  13  11      160.13      192.42      5.49 o 
  -3  13  11        2.71        5.44      2.69 o 
  -2  13  11        4.70        6.25      2.74 o 
  -1  13  11        0.32       -0.70      2.76 o 
   0  13  11      159.81      155.59      7.66 o 
   1  13  11        0.38        5.46      5.73 o 
   2  13  11       24.99       20.97      3.54 o 
   3  13  11        0.98        0.45      4.93 o 
   4  13  11        2.61        0.43      4.74 o 
   5  13  11        0.25       -0.51      4.40 o 
  -6  14  11        1.72        4.41      4.25 o 
  -5  14  11       21.28       19.18      2.69 o 
  -4  14  11        7.82        8.21      2.49 o 
  -3  14  11       12.41       10.23      2.73 o 
  -2  14  11        3.83        1.98      2.54 o 
  -1  14  11       17.14       19.07      2.87 o 
   0  14  11        1.61       -1.99      2.72 o 
   1  14  11       38.68       46.23      4.57 o 
   2  14  11        6.95        2.43      2.95 o 
   3  14  11        1.67        2.13      4.63 o 
   4  14  11       17.51       23.44      5.43 o 
  -5  15  11        0.88        1.53      2.76 o 
  -4  15  11        1.61        3.95      2.20 o 
  -3  15  11        7.18        8.25      2.32 o 
  -2  15  11        4.45        6.43      2.42 o 
  -1  15  11       11.75        8.61      2.45 o 
   0  15  11       16.13       18.84      5.91 o 
   1  15  11        5.10        6.37      3.09 o 
   2  15  11       20.50       24.87      9.26 o 
   3  15  11        1.05        7.06      4.44 o 
  -4  16  11       33.01       31.25      2.82 o 
  -3  16  11        4.21        2.84      1.94 o 
  -2  16  11        0.56       -0.16      1.98 o 
  -1  16  11        4.28        2.11      2.13 o 
   0  16  11        0.35        4.40      4.76 o 
   1  16  11        0.60        0.61      4.54 o 
   2  16  11        0.02        5.47      6.92 o 
  -1  17  11        0.91        1.04      2.97 o 
  -9   0  12       62.71      105.93     18.26 o 
  -8   0  12        0.55       -5.32      5.60 o 
  -7   0  12       22.24       17.53      5.95 o 
  -6   0  12      129.96      105.98      5.62 o 
  -5   0  12       11.08        5.19      3.69 o 
  -4   0  12       28.35       25.09      4.23 o 
  -3   0  12       30.92       26.97      3.99 o 
  -2   0  12        0.00        2.52      3.61 o 
  -1   0  12      179.65      169.68      5.67 o 
   0   0  12      623.11      622.94     20.14 o 
   1   0  12     1504.94     1531.30     26.96 o 
   2   0  12       49.68       45.70      4.48 o 
   3   0  12      224.18      222.66      9.70 o 
   4   0  12     1064.72     1083.53     38.67 o 
   5   0  12       24.86       26.54      3.77 o 
   6   0  12       33.71       34.23      4.98 o 
   7   0  12      159.40      155.47     11.93 o 
   8   0  12        0.03        0.37      2.57 o 
 -10   1  12        1.10       -0.70     10.82 o 
  -9   1  12       20.54       25.53      5.04 o 
  -8   1  12       24.32       35.17      5.40 o 
  -7   1  12        7.64        8.27      4.05 o 
  -6   1  12        1.50        2.60      2.63 o 
  -5   1  12        0.01        2.23      2.62 o 
  -4   1  12       24.16       25.42      2.76 o 
  -3   1  12       22.28       25.62      2.91 o 
  -2   1  12      114.36      110.80      3.63 o 
  -1   1  12      477.68      481.05      7.74 o 
   0   1  12      265.07      255.08      4.96 o 
   1   1  12     1493.00     1420.07     22.07 o 
   2   1  12        1.20        1.17      2.74 o 
   3   1  12      786.79      747.67     11.57 o 
   4   1  12       31.53       35.51      2.97 o 
   5   1  12      159.98      175.02      8.00 o 
   6   1  12       46.46       38.47      3.07 o 
   7   1  12        8.19        5.86      2.11 o 
   8   1  12        2.76        3.16      1.95 o 
 -10   2  12        0.03        2.08     10.24 o 
  -9   2  12        0.06       -2.83      4.40 o 
  -8   2  12        8.01        7.13      5.24 o 
  -7   2  12        3.58        5.03      3.02 o 
  -6   2  12        0.74       -0.60      3.06 o 
  -5   2  12       37.74       38.38      3.19 o 
  -4   2  12        0.76       -2.61      2.92 o 
  -3   2  12        0.75       -0.27      2.58 o 
  -2   2  12        1.69        1.02      2.53 o 
  -1   2  12      229.35      225.54      5.78 o 
   0   2  12      938.97      984.55      7.44 o 
   1   2  12      443.60      428.78      6.39 o 
   2   2  12      607.61      596.70     11.11 o 
   3   2  12      789.95      756.82      8.68 o 
   4   2  12      396.97      403.79      9.86 o 
   5   2  12        6.37        4.86      2.51 o 
   6   2  12        0.85       -1.98      2.26 o 
   7   2  12        0.00       -0.21      2.07 o 
   8   2  12       13.09       13.66      2.04 o 
 -10   3  12        0.53        2.44      9.66 o 
  -9   3  12       16.11       15.23      4.45 o 
  -8   3  12        7.92       12.33      6.85 o 
  -7   3  12        3.91        0.37      3.29 o 
  -6   3  12       97.40      104.94      3.64 o 
  -5   3  12       15.59       16.97      2.96 o 
  -4   3  12        7.07        4.90      2.87 o 
  -3   3  12      189.41      212.10     12.07 o 
  -2   3  12        7.81        5.68      2.81 o 
  -1   3  12      239.61      218.37      5.88 o 
   0   3  12       41.49       46.46      2.98 o 
   1   3  12       10.41        8.73      2.81 o 
   2   3  12       12.41        9.50      3.04 o 
   3   3  12      402.88      398.95      7.96 o 
   4   3  12       45.37       56.96      3.12 o 
   5   3  12        7.53        5.93      2.55 o 
   6   3  12       29.23       34.37      2.70 o 
   7   3  12        5.25       10.63      2.27 o 
   8   3  12       49.77       46.16      4.03 o 
  -9   4  12       77.44       87.94      6.39 o 
  -8   4  12       61.52       66.07     13.14 o 
  -7   4  12        3.30        4.40      3.26 o 
  -6   4  12       68.29       68.05      4.20 o 
  -5   4  12        0.50       -1.87      2.80 o 
  -4   4  12       53.15       45.98      3.60 o 
  -3   4  12        0.01        2.50      2.80 o 
  -2   4  12        0.16        0.11      2.67 o 
  -1   4  12     1333.65     1324.54     32.77 o 
   0   4  12      175.57      190.86      4.75 o 
   1   4  12       54.83       40.20      3.60 o 
   2   4  12      237.99      231.78      8.73 o 
   3   4  12        4.91        4.89      2.93 o 
   4   4  12       34.70       32.02      2.90 o 
   5   4  12      102.37      107.37      4.97 o 
   6   4  12        4.40        7.97      2.40 o 
   7   4  12       11.19       14.82      2.34 o 
   8   4  12        8.80        7.85      2.13 o 
  -9   5  12        0.67        2.17      4.67 o 
  -8   5  12       12.72        6.06      4.57 o 
  -7   5  12        2.33        3.29      4.83 o 
  -6   5  12        5.04        2.84      2.84 o 
  -5   5  12       13.56       13.44      2.86 o 
  -4   5  12        2.09        2.35      2.70 o 
  -3   5  12        0.45       -0.26      2.79 o 
  -2   5  12        0.10       -2.59      2.71 o 
  -1   5  12       86.09       85.77      3.45 o 
   0   5  12        8.75       12.99      2.94 o 
   1   5  12       78.74       80.96      4.09 o 
   2   5  12      385.54      341.47     12.19 o 
   3   5  12        9.30       11.19      4.28 o 
   4   5  12       90.19       79.55      4.89 o 
   5   5  12       48.53       46.13      3.44 o 
   6   5  12       71.98       85.85      7.06 o 
   7   5  12        4.65        2.01      2.22 o 
   8   5  12       54.20       61.62      3.78 o 
  -9   6  12       24.05       29.16      4.28 o 
  -8   6  12        3.00        7.14     15.49 o 
  -7   6  12        3.00        1.66      4.58 o 
  -6   6  12        3.34        5.22      2.85 o 
  -5   6  12        7.17        7.83      2.75 o 
  -4   6  12       62.51       58.11      4.22 o 
  -3   6  12      128.31      150.08     12.48 o 
  -2   6  12        3.31        3.81      2.72 o 
  -1   6  12       82.57       71.95      3.40 o 
   0   6  12      171.45      161.14      6.36 o 
   1   6  12        2.79        2.91      3.10 o 
   2   6  12      348.68      331.01      7.31 o 
   3   6  12       84.73       94.55      6.67 o 
   4   6  12       54.56       52.46      6.16 o 
   5   6  12      209.50      235.30     24.25 o 
   6   6  12       22.47       20.66      3.22 o 
   7   6  12        0.80        0.05      2.21 o 
   8   6  12       20.30       20.81      2.70 o 
  -9   7  12        2.89       -2.35      3.46 o 
  -8   7  12        0.14       -0.85      3.88 o 
  -7   7  12        4.50        5.51      4.49 o 
  -6   7  12       22.64       21.51      2.98 o 
  -5   7  12        8.29        7.93      2.71 o 
  -4   7  12        8.76        8.19      2.75 o 
  -3   7  12       23.52       21.82      3.01 o 
  -2   7  12       18.83       20.58      2.86 o 
  -1   7  12       22.60       24.12      3.09 o 
   0   7  12        7.28        6.52      2.89 o 
   1   7  12       45.37       44.16      3.82 o 
   2   7  12       64.18       60.10      4.46 o 
   3   7  12        0.14       -0.38      3.47 o 
   4   7  12        0.00        2.68      3.43 o 
   5   7  12        4.27        2.79      3.37 o 
   6   7  12        7.59       11.28      2.56 o 
   7   7  12       30.39       31.42      3.35 o 
  -8   8  12        3.32        2.94      3.81 o 
  -7   8  12       38.82       45.49      4.51 o 
  -6   8  12        0.02        0.82      2.53 o 
  -5   8  12       60.01       60.83      3.38 o 
  -4   8  12        7.36        5.99      2.63 o 
  -3   8  12       12.37        9.86      2.58 o 
  -2   8  12       91.82      100.18      3.71 o 
  -1   8  12        0.39        1.06      2.58 o 
   0   8  12      383.25      381.75     14.05 o 
   1   8  12      139.27      134.12      9.54 o 
   2   8  12       20.49       18.15      3.16 o 
   3   8  12       39.50       30.09      3.90 o 
   4   8  12       29.93       20.33      3.77 o 
   5   8  12        0.07       -3.28      3.28 o 
   6   8  12       35.70       33.28      3.89 o 
   7   8  12       26.76       29.82      5.48 o 
  -8   9  12        0.54        3.89      3.67 o 
  -7   9  12        1.38        1.64      3.01 o 
  -6   9  12        0.25        2.48      3.23 o 
  -5   9  12       27.02       27.61      2.78 o 
  -4   9  12       97.22      104.77      4.18 o 
  -3   9  12       13.20       13.53      2.58 o 
  -2   9  12       27.11       29.99      2.97 o 
  -1   9  12        4.13        1.45      2.61 o 
   0   9  12       14.83       15.61      2.75 o 
   1   9  12      150.75      144.37      5.78 o 
   2   9  12       11.45        7.90      3.13 o 
   3   9  12       71.24       74.25      6.83 o 
   4   9  12       73.80       76.12      8.46 o 
   5   9  12        4.32        0.74      4.09 o 
   6   9  12       11.00       10.94      3.36 o 
   7   9  12        0.50        1.29      4.71 o 
  -8  10  12       12.01        8.60      3.88 o 
  -7  10  12        0.63        0.59      2.75 o 
  -6  10  12      251.27      295.55     59.61 o 
  -5  10  12       32.54       33.58      2.76 o 
  -4  10  12       97.83      106.98      4.72 o 
  -3  10  12      211.93      234.80      8.13 o 
  -2  10  12        7.87        6.59      2.50 o 
  -1  10  12        6.74        9.72      2.66 o 
   0  10  12       63.53       69.53      3.94 o 
   1  10  12       37.18       35.59      3.44 o 
   2  10  12        0.89        2.00      3.03 o 
   3  10  12        5.76        2.51      7.45 o 
   4  10  12        1.58        0.52      5.03 o 
   5  10  12        0.07       -2.00      4.38 o 
   6  10  12        2.48        1.07      3.17 o 
  -7  11  12        1.51        3.26      2.72 o 
  -6  11  12       15.03       10.92      5.60 o 
  -5  11  12       22.25       23.31      3.27 o 
  -4  11  12       14.53       11.26      2.43 o 
  -3  11  12        1.65       -0.35      2.36 o 
  -2  11  12       24.16       19.94      2.60 o 
  -1  11  12       70.42       65.05      3.10 o 
   0  11  12       40.59       39.62      3.08 o 
   1  11  12       25.52       20.51      3.74 o 
   2  11  12       76.67       64.78      7.66 o 
   3  11  12        3.74       12.57      7.50 o 
   4  11  12        2.30        5.33      7.03 o 
   5  11  12        1.47        3.16      4.59 o 
  -6  12  12        5.97        4.44      2.61 o 
  -5  12  12       87.37       93.46      4.04 o 
  -4  12  12       15.31       17.07      2.54 o 
  -3  12  12        0.72        0.46      2.66 o 
  -2  12  12        7.14        8.63      2.77 o 
  -1  12  12       21.11       22.72      3.48 o 
   0  12  12       29.07       30.40      3.21 o 
   1  12  12       20.25       15.68      3.66 o 
   2  12  12        0.88        0.53      3.66 o 
   3  12  12        0.45       -1.69      7.17 o 
   4  12  12        2.53        1.90      6.83 o 
   5  12  12        2.15        5.38      6.78 o 
  -6  13  12       84.29       74.83      4.46 o 
  -5  13  12       22.67       25.84      4.66 o 
  -4  13  12        4.05        4.81      2.42 o 
  -3  13  12       31.00       33.36      4.18 o 
  -2  13  12        0.08        0.09      2.49 o 
  -1  13  12        2.74        1.11      2.63 o 
   0  13  12        6.80        3.29      2.75 o 
   1  13  12       34.82       31.94      6.71 o 
   2  13  12       28.97       33.96     12.71 o 
   3  13  12       33.16       54.26      8.48 o 
   4  13  12       11.34       13.20      7.03 o 
  -5  14  12        2.57        3.41      2.92 o 
  -4  14  12        4.85        5.61      2.22 o 
  -3  14  12       61.43       75.76      3.47 o 
  -2  14  12       11.00       12.19      2.62 o 
  -1  14  12       59.14       55.67      3.21 o 
   0  14  12       20.84       17.93      3.96 o 
   1  14  12        0.08       -0.65      3.10 o 
   2  14  12        0.20        3.07      3.57 o 
   3  14  12        0.12        6.35      6.53 o 
  -3  15  12        0.10       -1.74      1.95 o 
  -2  15  12        0.21       -0.59      2.05 o 
  -1  15  12        0.29        0.06      2.20 o 
   0  15  12       11.05       14.12      4.33 o 
   1  15  12       10.07        6.83      3.04 o 
   2  15  12        0.41        8.07      6.44 o 
  -9   1  13        2.50       10.55     11.96 o 
  -8   1  13        2.05       -3.24      4.74 o 
  -7   1  13        1.85        0.08      3.57 o 
  -6   1  13        0.53        0.89      2.84 o 
  -5   1  13        0.16       -1.37      2.40 o 
  -4   1  13       40.57       42.11      2.86 o 
  -3   1  13      130.35      137.52      6.10 o 
  -2   1  13      549.39      556.16      9.71 o 
  -1   1  13      108.85      102.69      3.73 o 
   0   1  13      200.52      205.83      4.89 o 
   1   1  13        0.44        1.26      2.59 o 
   2   1  13      130.37      132.28      4.42 o 
   3   1  13       15.35       11.82      2.61 o 
   4   1  13       48.83       54.52      3.02 o 
   5   1  13       15.47       16.46      2.35 o 
   6   1  13       27.88       24.94      2.21 o 
   7   1  13       43.28       47.39      3.38 o 
  -9   2  13       13.38       16.19      4.54 o 
  -8   2  13        4.97        6.54      4.58 o 
  -7   2  13        4.19        3.26      3.56 o 
  -6   2  13        6.80        2.88      2.78 o 
  -5   2  13       63.31       58.50      4.79 o 
  -4   2  13       34.94       31.88      3.07 o 
  -3   2  13       40.66       39.34      3.38 o 
  -2   2  13        0.11        1.36      2.60 o 
  -1   2  13      242.89      245.59      5.57 o 
   0   2  13       13.51       10.95      2.68 o 
   1   2  13      159.78      152.07      5.05 o 
   2   2  13        0.48        1.07      2.96 o 
   3   2  13       36.61       38.78      2.85 o 
   4   2  13        0.41        3.69      2.41 o 
   5   2  13        1.21        0.74      2.22 o 
   6   2  13        0.78       -0.74      2.03 o 
   7   2  13       11.05       12.85      2.03 o 
  -9   3  13       17.62       17.25      4.32 o 
  -8   3  13       52.30       65.64     13.05 o 
  -7   3  13        6.78        7.40      3.63 o 
  -6   3  13       64.63       55.93      3.17 o 
  -5   3  13        1.72        3.79      2.66 o 
  -4   3  13        5.10        5.55      2.74 o 
  -3   3  13       17.79       15.01      2.93 o 
  -2   3  13       14.93       12.53      3.05 o 
  -1   3  13        3.16        7.42      2.96 o 
   0   3  13      278.00      278.56      6.28 o 
   1   3  13        9.08        7.33      2.84 o 
   2   3  13       10.94        4.53      3.03 o 
   3   3  13       30.36       32.35      3.21 o 
   4   3  13        9.05        9.61      2.50 o 
   5   3  13        1.83       -0.92      2.22 o 
   6   3  13        6.55        8.16      2.41 o 
   7   3  13        0.45        0.34      2.05 o 
  -9   4  13       30.88       26.56      4.25 o 
  -8   4  13       13.71       19.40      4.45 o 
  -7   4  13        2.31        1.77      4.60 o 
  -6   4  13        0.35       -0.13      2.60 o 
  -5   4  13       63.81       66.56      3.29 o 
  -4   4  13       33.81       30.01      3.06 o 
  -3   4  13        9.05       11.12      2.85 o 
  -2   4  13      154.78      156.10      5.51 o 
  -1   4  13      567.64      537.07      7.05 o 
   0   4  13      174.88      186.89      4.82 o 
   1   4  13      392.02      375.53      8.38 o 
   2   4  13      378.53      345.59     12.05 o 
   3   4  13       56.18       60.97      3.49 o 
   4   4  13        6.86        5.25      3.12 o 
   5   4  13        0.50        1.30      2.59 o 
   6   4  13        6.90        5.83      2.37 o 
   7   4  13        4.25        4.35      1.97 o 
  -8   5  13        0.17        1.41      3.98 o 
  -7   5  13        0.31        2.00      4.38 o 
  -6   5  13       29.09       25.79      2.96 o 
  -5   5  13        2.37        2.32      2.56 o 
  -4   5  13       71.29       76.98      4.11 o 
  -3   5  13        3.89        5.64      2.77 o 
  -2   5  13        2.65        5.25      2.77 o 
  -1   5  13        9.50        9.45      2.82 o 
   0   5  13       22.12       23.41      3.01 o 
   1   5  13       76.07       73.09      4.04 o 
   2   5  13        2.03        0.36      3.50 o 
   3   5  13        0.11        2.67      3.37 o 
   4   5  13        0.99        1.45      3.17 o 
   5   5  13        1.38        2.14      3.00 o 
   6   5  13        0.14        1.48      2.42 o 
   7   5  13        9.28        7.96      2.23 o 
  -8   6  13        0.89        2.68      3.77 o 
  -7   6  13        7.09        8.13      4.39 o 
  -6   6  13        5.48        5.65      2.47 o 
  -5   6  13       79.47       81.19      5.40 o 
  -4   6  13      254.78      275.63     11.05 o 
  -3   6  13        5.11        3.32      2.65 o 
  -2   6  13       49.37       47.94      3.15 o 
  -1   6  13      475.49      483.34      7.52 o 
   0   6  13        4.66        4.66      2.75 o 
   1   6  13       42.98       41.11      3.22 o 
   2   6  13       73.92       70.30      4.61 o 
   3   6  13       37.62       32.07      3.89 o 
   4   6  13        3.33        3.23      3.19 o 
   5   6  13        5.88        4.62      2.98 o 
   6   6  13       13.55        7.09      2.83 o 
   7   6  13        8.83       10.06      2.57 o 
  -8   7  13        1.98        2.40      3.61 o 
  -7   7  13       45.58       47.30     12.86 o 
  -6   7  13        0.01        1.87      2.44 o 
  -5   7  13       12.28        8.61      2.48 o 
  -4   7  13       15.99       15.37      2.67 o 
  -3   7  13        0.28        0.14      2.45 o 
  -2   7  13       47.91       48.92      4.05 o 
  -1   7  13        3.59        4.73      2.67 o 
   0   7  13      212.64      228.49      9.23 o 
   1   7  13       87.64       96.57      4.66 o 
   2   7  13      113.38       98.31      7.81 o 
   3   7  13       14.29       16.85      3.50 o 
   4   7  13        4.69       -1.56      3.11 o 
   5   7  13        0.12       -0.57      2.98 o 
   6   7  13        1.07        2.42      2.73 o 
  -8   8  13        1.74        0.62      3.58 o 
  -7   8  13       13.97       12.14      2.90 o 
  -6   8  13       12.82        8.64      3.31 o 
  -5   8  13        8.92        6.53      2.43 o 
  -4   8  13       31.18       30.25      3.49 o 
  -3   8  13        7.74        7.48      2.56 o 
  -2   8  13       33.30       33.42      2.90 o 
  -1   8  13       45.16       55.59      3.95 o 
   0   8  13       12.77       12.27      2.70 o 
   1   8  13      200.24      177.16      8.98 o 
   2   8  13        0.36       -1.71      3.34 o 
   3   8  13       19.82       14.63      3.37 o 
   4   8  13       11.92        9.48      3.15 o 
   5   8  13       19.71       18.80      3.19 o 
   6   8  13       23.49       23.69      3.76 o 
  -7   9  13        0.00        1.11      2.62 o 
  -6   9  13       14.79       10.24      2.88 o 
  -5   9  13        0.02        2.21      2.31 o 
  -4   9  13       23.52       22.60      2.47 o 
  -3   9  13       37.59       41.57      3.38 o 
  -2   9  13      125.02      128.01      4.67 o 
  -1   9  13       55.63       57.52      3.03 o 
   0   9  13        2.03        4.38      2.55 o 
   1   9  13        0.04       -1.36      2.84 o 
   2   9  13       21.76       24.79      4.05 o 
   3   9  13       15.19       12.52      3.40 o 
   4   9  13        1.76        1.55      3.18 o 
   5   9  13        0.05        1.55      4.02 o 
   6   9  13        7.95       10.00      3.82 o 
  -6  10  13        1.72        1.01      2.40 o 
  -5  10  13       15.72       14.16      2.32 o 
  -4  10  13        7.23        7.07      2.32 o 
  -3  10  13        0.45        1.50      2.24 o 
  -2  10  13       39.43       36.62      2.66 o 
  -1  10  13        1.96       -0.47      2.38 o 
   0  10  13        0.52       -0.64      2.51 o 
   1  10  13      136.15      145.19     10.72 o 
   2  10  13        0.99        1.14      3.59 o 
   3  10  13      101.01      143.22     10.97 o 
   4  10  13        0.86       -1.89      4.59 o 
   5  10  13       29.15       36.17      7.46 o 
  -6  11  13        1.71        3.95      2.88 o 
  -5  11  13        9.59        7.64      2.77 o 
  -4  11  13        1.92        1.41      2.08 o 
  -3  11  13        0.58       -0.88      2.15 o 
  -2  11  13       34.57       32.76      2.47 o 
  -1  11  13       73.30       73.43      2.97 o 
   0  11  13        0.16        2.63      2.49 o 
   1  11  13        0.25        0.33      4.10 o 
   2  11  13       43.99       52.73      8.68 o 
   3  11  13        0.42        5.90      6.83 o 
   4  11  13       16.67       31.06      6.97 o 
  -5  12  13        0.73        0.00      2.41 o 
  -4  12  13        1.44        1.52      2.32 o 
  -3  12  13       53.18       60.89      3.18 o 
  -2  12  13        0.00        2.31      3.26 o 
  -1  12  13        8.06        9.24      2.75 o 
   0  12  13       37.53       39.70     10.00 o 
   1  12  13        3.21        6.19      3.48 o 
   2  12  13        6.51       11.15      7.04 o 
   3  12  13        1.63       -3.01      6.44 o 
   4  12  13       48.39       61.80      7.75 o 
  -4  13  13        0.10        1.75      2.17 o 
  -3  13  13       28.62       30.63      2.60 o 
  -2  13  13        2.66        2.64      2.34 o 
  -1  13  13        0.54       -0.61      2.45 o 
   0  13  13        1.32        3.02      3.10 o 
   1  13  13        6.89        5.36      3.21 o 
   2  13  13        0.97        3.04      6.38 o 
   3  13  13       18.53       28.11      7.04 o 
  -3  14  13        8.16        7.50      2.17 o 
  -2  14  13        3.38        4.60      2.11 o 
  -1  14  13        0.98       -1.13      2.84 o 
   0  14  13        0.47        2.37      2.85 o 
   1  14  13       16.94       22.33      6.42 o 
  -8   0  14        0.22       -2.63     12.76 o 
  -7   0  14       26.40       21.31     10.03 o 
  -6   0  14       21.52       16.72      3.24 o 
  -5   0  14       11.66       11.52      3.17 o 
  -4   0  14      138.84      157.50      8.49 o 
  -3   0  14      245.50      274.94      8.84 o 
  -2   0  14       37.44       48.90      3.92 o 
  -1   0  14      101.42      109.33      4.77 o 
   0   0  14      455.10      464.61      7.83 o 
   1   0  14      560.05      569.68     22.94 o 
   2   0  14       33.70       41.56      4.75 o 
   3   0  14       12.28       10.78      3.82 o 
   4   0  14      163.60      163.10     12.46 o 
   5   0  14        3.59        1.72      3.25 o 
   6   0  14      137.95      156.69     13.01 o 
   7   0  14        0.81       -3.42      3.42 o 
  -8   1  14        0.28        7.49     11.53 o 
  -7   1  14        0.05       -2.22      2.71 o 
  -6   1  14        2.73        1.33      2.49 o 
  -5   1  14       59.36       58.91      2.94 o 
  -4   1  14       38.92       33.59      2.63 o 
  -3   1  14        4.60        4.96      2.37 o 
  -2   1  14      480.17      526.26     10.06 o 
  -1   1  14        9.34        8.43      2.53 o 
   0   1  14      468.21      479.17     11.47 o 
   1   1  14      101.04       99.03      4.13 o 
   2   1  14       91.91      109.50      3.88 o 
   3   1  14       37.40       36.32      3.05 o 
   4   1  14        0.72       -0.07      2.26 o 
   5   1  14        4.49        3.75      2.12 o 
   6   1  14        1.75        0.17      2.22 o 
  -8   2  14       10.33       14.05      4.48 o 
  -7   2  14        9.13        6.73      2.76 o 
  -6   2  14        5.42        6.98      2.51 o 
  -5   2  14        0.06        1.14      2.46 o 
  -4   2  14      186.66      202.83      5.81 o 
  -3   2  14      335.04      374.58      9.14 o 
  -2   2  14      280.02      292.84      4.41 o 
  -1   2  14      296.17      308.29      7.64 o 
   0   2  14       89.34       84.87      3.68 o 
   1   2  14      209.93      230.94      6.10 o 
   2   2  14        6.89        3.63      2.83 o 
   3   2  14       13.74       10.24      2.76 o 
   4   2  14        0.31       -0.41      2.42 o 
   5   2  14       13.17       11.57      2.34 o 
   6   2  14       24.90       19.54      2.19 o 
  -8   3  14        3.63        3.28      4.13 o 
  -7   3  14        2.61        2.56      2.65 o 
  -6   3  14       65.63       69.94      4.69 o 
  -5   3  14       28.87       22.81      2.94 o 
  -4   3  14       99.57       91.13      6.01 o 
  -3   3  14       41.57       41.19      3.16 o 
  -2   3  14       27.29       30.19      3.30 o 
  -1   3  14        6.74        2.36      2.78 o 
   0   3  14      460.05      511.33      7.68 o 
   1   3  14       16.08       20.91      2.77 o 
   2   3  14       26.90       22.52      3.01 o 
   3   3  14       15.58       13.06      2.73 o 
   4   3  14        1.23        2.75      2.46 o 
   5   3  14       23.68       15.91      2.27 o 
   6   3  14        4.98        5.53      1.91 o 
  -8   4  14        0.31       -3.75      3.75 o 
  -7   4  14       17.81       21.39      4.67 o 
  -6   4  14        1.57        0.17      2.36 o 
  -5   4  14        0.51        1.16      2.34 o 
  -4   4  14      310.54      323.35     17.80 o 
  -3   4  14       14.93       19.99      2.97 o 
  -2   4  14       50.20       53.55      3.49 o 
  -1   4  14      149.10      159.76      4.55 o 
   0   4  14        3.71        5.32      2.80 o 
   1   4  14        5.64        5.71      2.90 o 
   2   4  14       90.15       85.66      4.31 o 
   3   4  14        7.80        5.36      3.20 o 
   4   4  14       18.04       21.60      2.74 o 
   5   4  14       39.69       39.85      2.77 o 
   6   4  14        4.12        8.40      2.13 o 
  -7   5  14       20.41       20.23      4.95 o 
  -6   5  14        7.57        8.38      2.42 o 
  -5   5  14        0.16        0.59      2.27 o 
  -4   5  14       31.38       29.25      2.65 o 
  -3   5  14       92.43       94.32      5.71 o 
  -2   5  14       10.93       12.74      2.75 o 
  -1   5  14        2.22        3.78      2.68 o 
   0   5  14       17.32       18.59      2.91 o 
   1   5  14       95.03       97.68      4.50 o 
   2   5  14        3.39        4.31      3.18 o 
   3   5  14       43.38       45.44      3.72 o 
   4   5  14        7.33        4.47      2.85 o 
   5   5  14      101.71      109.09      7.64 o 
   6   5  14        1.19        1.85      2.35 o 
  -7   6  14       12.77       19.27      6.19 o 
  -6   6  14       19.43       20.12      3.04 o 
  -5   6  14        0.39        1.60      2.21 o 
  -4   6  14       72.21       76.39      6.37 o 
  -3   6  14       63.74       62.30      5.37 o 
  -2   6  14       22.05       18.95      2.77 o 
  -1   6  14      342.06      358.72      6.78 o 
   0   6  14       11.84       10.79      2.65 o 
   1   6  14        2.79        1.30      2.72 o 
   2   6  14       91.79      104.05      9.27 o 
   3   6  14        9.16        5.27      3.00 o 
   4   6  14        5.86        2.54      2.78 o 
   5   6  14        5.83        8.41      2.58 o 
   6   6  14        8.28        5.09      2.37 o 
  -7   7  14        0.84       -3.59      3.59 o 
  -6   7  14        1.89        2.91      2.73 o 
  -5   7  14       23.89       31.31      6.86 o 
  -4   7  14        1.61        1.79      2.18 o 
  -3   7  14       24.07       24.39      2.84 o 
  -2   7  14        0.04       -0.10      2.40 o 
  -1   7  14        6.50        1.76      2.47 o 
   0   7  14        0.08       -0.95      2.50 o 
   1   7  14        5.12        3.64      2.79 o 
   2   7  14       26.82       29.55      4.05 o 
   3   7  14        9.31        8.91      2.99 o 
   4   7  14       10.71       11.50      2.86 o 
   5   7  14        0.00        0.22      2.54 o 
  -6   8  14        0.21       -0.31      2.59 o 
  -5   8  14       31.50       28.75      2.64 o 
  -4   8  14        0.04       -1.11      2.12 o 
  -3   8  14      163.09      179.29      8.66 o 
  -2   8  14       67.95       74.15      4.60 o 
  -1   8  14        6.28        6.34      2.44 o 
   0   8  14       14.04       13.77      2.59 o 
   1   8  14        1.43        0.69      2.74 o 
   2   8  14        0.32       -1.20      3.18 o 
   3   8  14       50.57       49.82      4.75 o 
   4   8  14       29.26       33.54      3.32 o 
   5   8  14        1.09        1.58      3.75 o 
  -6   9  14        0.10       -0.13      2.61 o 
  -5   9  14        0.31        0.30      1.99 o 
  -4   9  14       10.95       10.09      2.23 o 
  -3   9  14        0.27        1.35      2.09 o 
  -2   9  14       31.68       30.43      3.38 o 
  -1   9  14        8.92        6.23      2.35 o 
   0   9  14       42.18       38.61      2.67 o 
   1   9  14       42.22       36.93      3.00 o 
   2   9  14        8.76        8.59      3.32 o 
   3   9  14       52.31       62.59      4.19 o 
   4   9  14        9.66       10.56      4.36 o 
  -5  10  14        2.17        1.36      2.53 o 
  -4  10  14        0.05        6.36      6.23 o 
  -3  10  14        9.09        7.94      2.09 o 
  -2  10  14        0.62       -0.13      2.09 o 
  -1  10  14       23.92       24.18      2.36 o 
   0  10  14        0.36       -1.84      2.50 o 
   1  10  14        5.84        5.94      2.62 o 
   2  10  14        3.07        2.34      3.52 o 
   3  10  14        0.51       -5.73      6.01 o 
   4  10  14       28.63       29.57      6.51 o 
  -4  11  14        5.13        4.96      2.41 o 
  -3  11  14        4.72        2.92      2.07 o 
  -2  11  14        5.54        3.50      2.15 o 
  -1  11  14       23.48       26.26      2.41 o 
   0  11  14        6.82       11.54      3.21 o 
   1  11  14        0.01        0.32      3.36 o 
   2  11  14        0.17       -1.66      6.43 o 
   3  11  14       12.21       27.51      6.67 o 
  -3  12  14        1.28        1.67      2.28 o 
  -2  12  14        4.65        7.60      2.30 o 
  -1  12  14        0.73        5.46      2.47 o 
   0  12  14        0.00       -0.26      2.93 o 
   1  12  14        8.59        5.72      6.28 o 
   2  12  14        0.02        4.11      5.81 o 
  -7   1  15        7.57        5.31     11.07 o 
  -6   1  15       21.71       14.08      5.45 o 
  -5   1  15      128.00      128.26      4.90 o 
  -4   1  15        4.05        1.06      2.32 o 
  -3   1  15       56.91       55.45      3.48 o 
  -2   1  15       31.06       25.79      2.48 o 
  -1   1  15       45.52       39.51      2.88 o 
   0   1  15        0.15        0.48      2.26 o 
   1   1  15        6.85        3.32      2.82 o 
   2   1  15       24.83       17.56      2.86 o 
   3   1  15       30.02       25.23      2.81 o 
   4   1  15       21.47       19.15      2.47 o 
   5   1  15       54.31       72.13      6.07 o 
  -7   2  15       10.35       17.53     10.66 o 
  -6   2  15       27.75       25.25      5.90 o 
  -5   2  15       16.51       14.21      2.34 o 
  -4   2  15        6.26        6.37      2.27 o 
  -3   2  15        0.88       -0.78      2.35 o 
  -2   2  15       15.12       11.72      2.66 o 
  -1   2  15        2.85       -0.66      2.28 o 
   0   2  15        2.58       -1.11      2.25 o 
   1   2  15        1.74       -1.86      2.81 o 
   2   2  15       11.34        7.77      2.68 o 
   3   2  15        0.48       -0.43      2.25 o 
   4   2  15       20.43       25.94      2.80 o 
   5   2  15       13.16        9.95      2.22 o 
  -7   3  15       12.73       18.09     10.52 o 
  -6   3  15        0.80        1.06      3.00 o 
  -5   3  15        0.08        0.92      2.19 o 
  -4   3  15       93.34      101.15      3.10 o 
  -3   3  15      176.55      184.32      8.66 o 
  -2   3  15        1.09       -0.07      2.54 o 
  -1   3  15        0.60       -0.14      2.61 o 
   0   3  15       20.16       16.49      2.79 o 
   1   3  15        2.74        1.47      3.38 o 
   2   3  15        0.28       -0.84      2.54 o 
   3   3  15        4.77        2.91      2.30 o 
   4   3  15        3.05        2.92      2.09 o 
   5   3  15        6.25        5.66      2.26 o 
  -6   4  15        0.00        1.50      2.64 o 
  -5   4  15       37.18       39.91      2.59 o 
  -4   4  15      150.49      153.74      6.63 o 
  -3   4  15        7.02        4.63      2.40 o 
  -2   4  15       47.84       42.12      3.52 o 
  -1   4  15      164.44      160.26      8.75 o 
   0   4  15       15.98       11.21      2.65 o 
   1   4  15        4.66        7.42      3.24 o 
   2   4  15       14.02       20.43      3.14 o 
   3   4  15        4.81        4.21      2.68 o 
   4   4  15        0.14        4.46      2.72 o 
   5   4  15       14.16        7.03      2.27 o 
  -6   5  15        0.22       -0.54      2.65 o 
  -5   5  15        2.78        4.17      2.14 o 
  -4   5  15        2.18        1.58      2.10 o 
  -3   5  15       24.06       24.77      2.53 o 
  -2   5  15       55.65       66.14      5.79 o 
  -1   5  15        0.01        0.32      2.43 o 
   0   5  15        1.61        2.12      2.51 o 
   1   5  15        0.07        0.81      3.11 o 
   2   5  15        2.99        1.75      3.01 o 
   3   5  15        1.93        4.71      2.65 o 
   4   5  15       13.90        9.50      2.49 o 
   5   5  15        0.85        1.82      2.94 o 
  -6   6  15        1.91        1.65      3.35 o 
  -5   6  15        8.83        7.94      2.11 o 
  -4   6  15      100.12      109.73      9.10 o 
  -3   6  15       10.42       10.82      2.33 o 
  -2   6  15        0.02       -2.19      2.19 o 
  -1   6  15       55.50       51.48      3.80 o 
   0   6  15       23.37       21.21      2.70 o 
   1   6  15        4.45        3.66      3.12 o 
   2   6  15        3.48        1.53      2.89 o 
   3   6  15        7.57        6.80      2.64 o 
   4   6  15        5.38        6.40      2.39 o 
  -5   7  15       10.01       12.93      2.16 o 
  -4   7  15       16.09       13.12      2.16 o 
  -3   7  15       60.49       64.56      7.19 o 
  -2   7  15       54.81       65.69      3.82 o 
  -1   7  15       11.71        7.11      2.30 o 
   0   7  15       21.83       31.45      3.18 o 
   1   7  15        3.29        4.26      3.03 o 
   2   7  15        1.12       -0.41      2.90 o 
   3   7  15        0.69        0.56      2.76 o 
   4   7  15        2.38        1.42      2.77 o 
  -5   8  15        0.52        1.32      2.40 o 
  -4   8  15        9.28        8.76      2.02 o 
  -3   8  15       14.73       12.95      2.16 o 
  -2   8  15       22.93       18.71      2.23 o 
  -1   8  15       13.31        9.35      2.23 o 
   0   8  15        1.33       -0.83      2.41 o 
   1   8  15        2.39        1.20      2.96 o 
   2   8  15       24.53       40.12      4.43 o 
   3   8  15       12.42        8.58      2.97 o 
  -4   9  15        9.98       10.58      1.90 o 
  -3   9  15        0.15        0.40      1.92 o 
  -2   9  15       19.57       21.70      2.22 o 
  -1   9  15        1.47        3.70      2.07 o 
   0   9  15        0.21       -0.89      2.32 o 
   1   9  15        7.56        9.83      2.94 o 
   2   9  15       18.27       19.40      3.33 o 
  -3  10  15        2.63        1.84      1.94 o 
  -2  10  15       44.95       50.90      4.54 o 
  -1  10  15        0.47        1.07      2.32 o 
   0  10  15       39.01       46.15      3.20 o 
   1  10  15        9.99       17.17      6.84 o 
  -5   0  16       23.43       17.90     10.31 o 
  -4   0  16      100.01       97.14     13.63 o 
  -3   0  16      252.63      269.00     13.75 o 
  -2   0  16       78.42       79.52      5.94 o 
  -1   0  16       70.94       79.28      3.47 o 
   0   0  16        0.02       -0.54      2.89 o 
   1   0  16       64.90       71.99      8.59 o 
   2   0  16        0.28       -0.88      3.08 o 
   3   0  16       98.64      111.35     10.53 o 
   4   0  16        1.30       -0.37      2.98 o 
  -5   1  16       48.46       45.32      3.44 o 
  -4   1  16        0.06        0.91      2.07 o 
  -3   1  16       75.04       79.78      3.83 o 
  -2   1  16      145.32      146.50      4.00 o 
  -1   1  16       15.26       11.89      2.07 o 
   0   1  16       11.00        8.82      2.13 o 
   1   1  16        5.38        2.50      2.36 o 
   2   1  16        0.01       -1.05      2.21 o 
   3   1  16        2.18        3.54      2.18 o 
   4   1  16        4.61        5.45      2.75 o 
  -5   2  16       57.94       53.08      5.20 o 
  -4   2  16       47.30       39.92      2.86 o 
  -3   2  16        8.05        7.67      2.09 o 
  -2   2  16       18.73       18.04      2.28 o 
  -1   2  16        4.57        4.98      2.38 o 
   0   2  16       17.05       12.59      2.76 o 
   1   2  16        0.08       -1.37      2.41 o 
   2   2  16        2.16        0.44      2.27 o 
   3   2  16       25.40       20.35      2.40 o 
  -5   3  16       37.84       37.19      2.31 o 
  -4   3  16        6.45        4.91      2.05 o 
  -3   3  16      137.22      158.14      6.94 o 
  -2   3  16        0.14       -1.06      2.12 o 
  -1   3  16       29.95       37.80      4.20 o 
   0   3  16        0.00       -1.29      2.62 o 
   1   3  16        0.89        3.06      3.07 o 
   2   3  16        0.32       -1.92      2.80 o 
   3   3  16        0.00       -0.86      2.72 o 
  -5   4  16        6.80        4.14      2.42 o 
  -4   4  16       41.63       40.97      3.31 o 
  -3   4  16       14.29       15.19      2.10 o 
  -2   4  16       20.93       19.08      2.23 o 
  -1   4  16       15.36       15.98      2.33 o 
   0   4  16        7.43        4.77      2.58 o 
   1   4  16       19.04       18.81      3.46 o 
   2   4  16       51.28       57.62     10.49 o 
   3   4  16        2.82        3.97      2.65 o 
  -4   5  16       27.50       27.59      2.26 o 
  -3   5  16        4.84        2.99      1.91 o 
  -2   5  16       17.42       16.68      2.29 o 
  -1   5  16       11.51        8.75      2.24 o 
   0   5  16        2.18        2.60      2.60 o 
   1   5  16        9.90       12.22      3.08 o 
   2   5  16       54.94       63.40      3.36 o 
   3   5  16        0.27        1.00      2.76 o 
  -4   6  16       96.13       94.03      3.33 o 
  -3   6  16        0.04        0.13      1.86 o 
  -2   6  16        7.97        8.13      2.06 o 
  -1   6  16        2.17        4.51      2.09 o 
   0   6  16        0.61       -1.45      2.40 o 
   1   6  16        5.59        3.67      2.80 o 
   2   6  16        1.66        3.02      2.86 o 
  -3   7  16        1.91        0.66      1.81 o 
  -2   7  16        0.89        2.43      2.11 o 
  -1   7  16       15.54       19.37      2.50 o 
   0   7  16        2.26        2.51      2.39 o 
   1   7  16        0.01        2.32      2.83 o 
  -2   8  16        0.59       -2.09      2.11 o 
  -1   8  16        1.58        1.60      2.22 o 
   0   8  16       15.37       19.31      3.07 o 
  -3   1  17        0.04        1.17      2.48 o 
  -2   1  17        0.00       -2.10      2.54 o 
  -1   1  17        5.27        0.65      2.40 o 
   0   1  17       12.52        9.24      2.97 o 
   1   1  17        1.53        3.79      6.34 o 
  -3   2  17        0.38        0.94      3.52 o 
  -2   2  17        0.65        0.45      1.93 o 
  -1   2  17        9.11        5.34      2.83 o 
   0   2  17        0.00        2.38      2.80 o 
   1   2  17       10.88       18.75      3.81 o 
  -2   3  17        0.96        1.50      2.17 o 
  -1   3  17        0.01       -1.65      2.68 o 
   0   3  17        3.05        4.22      2.65 o 
                                                 
